# Supplementary material for: Reconstruction and analysis of a Kluyveromyces marxianus genome-scale metabolic model
Source: BMC Bioinformatics. 2019 Nov 6;20:551. doi: 10.1186/s12859-019-3134-5 (PMC6833147; doi:10.1186/s12859-019-3134-5)
Supplement: Supplementary file 2 — Additional file 2. Model file in Excel format. [file 12859_2019_3134_MOESM2_ESM.xlsx]

## Sheet: RXNS
#	ID	NAME	EQUATION	EC-NUMBER	GENE ASSOCIATION	LOWER BOUND	UPPER BOUND	OBJECTIVE	COMPARTMENT	MIRIAM	SUBSYSTEM	REPLACEMENT ID	NOTE	REFERENCE	CONFIDENCE SCORE
	r_0001	pyruvate:thiamin diphosphate acetaldehydetransferase (decarboxylating)	pyruvate[c] + TDP[c] => 2-(alpha-hydroxyethyl)thiamine diphosphate[c] + carbon dioxide[c] + H+[c]	1.2.4.1;2.2.1.6;4.1.1.1	(KLMA_30105) or (KLMA_30148) or (KLMA_60075)	0	1000			kegg.reaction/R00014	Glycolysis / Gluconeogenesis		Reaction obtained from iOD907
	r_0002	pyruvate:thiamin diphosphate acetaldehydetransferase (decarboxylating)	pyruvate[m] + TDP[m] => 2-(alpha-hydroxyethyl)thiamine diphosphate[m] + carbon dioxide[m] + H+[m]	1.2.4.1;2.2.1.6;4.1.1.1	(KLMA_20278 and KLMA_20172)	0	1000			kegg.reaction/R00014	Glycolysis / Gluconeogenesis		Reaction obtained from iOD907
	r_0003	ATP:pyruvate 2-O-phosphotransferase	ADP[c] + H+[c] + phosphoenolpyruvate[c] => ATP[c] + pyruvate[c]	2.7.1.40	(KLMA_60219)	0	1000			kegg.reaction/R00200	Glycolysis / Gluconeogenesis		Reaction obtained from iOD907
	r_0004	Acetate:CoA ligase (AMP-forming)	acetate[c] + ATP[c] + coenzyme A[c] => acetyl-CoA[c] + AMP[c] + diphosphate[c]	6.2.1.1	(KLMA_30602) or (KLMA_50533)	0	1000			kegg.reaction/R00235	Glycolysis / Gluconeogenesis		Reaction obtained from iOD907
	r_0005	ATP:oxaloacetate carboxy-lyase (transphosphorylating;phosphoenolpyruvate-forming)	ATP[c] + oxaloacetate[c] => ADP[c] + carbon dioxide[c] + phosphoenolpyruvate[c]	4.1.1.49	(KLMA_30719)	0	1000			kegg.reaction/R00341	Glycolysis / Gluconeogenesis		Reaction obtained from iOD907
	r_0006	2-phospho-D-glycerate hydro-lyase (phosphoenolpyruvate-forming)	2-phospho-D-glyceric acid[c] <=> H2O[c] + phosphoenolpyruvate[c]	4.2.1.11	(KLMA_10462)	-1000	1000			kegg.reaction/R00658	Glycolysis / Gluconeogenesis		Reaction obtained from iOD907
	r_0007	Acetaldehyde:NAD+ oxidoreductase	acetaldehyde[c] + H2O[c] + NAD[c] => acetate[c] + 2 H+[c] + NADH[c]	1.2.1.3;1.2.1.5	(KLMA_20673) or (KLMA_50012) or (KLMA_40404) or (KLMA_10742) or (KLMA_20672)	0	1000			kegg.reaction/R00710	Glycolysis / Gluconeogenesis		Reaction obtained from iOD907
	r_0008	Acetaldehyde:NAD+ oxidoreductase	acetaldehyde[m] + H2O[m] + NAD[m] => acetate[m] + 2 H+[m] + NADH[m]	1.2.1.3;1.2.1.5	(KLMA_20673) or (KLMA_50012) or (KLMA_40404) or (KLMA_10742) or (KLMA_20672)	0	1000			kegg.reaction/R00710	Glycolysis / Gluconeogenesis		Reaction obtained from iOD907
	r_0009	Acetaldehyde:NADP+ oxidoreductase	acetaldehyde[c] + H2O[c] + NADP(+)[c] => acetate[c] + 2 H+[c] + NADPH[c]	1.2.1.4;1.2.1.5	(KLMA_20673) or (KLMA_50012) or (KLMA_40404) or (KLMA_10742) or (KLMA_20672)	0	1000			kegg.reaction/R00711	Glycolysis / Gluconeogenesis		Reaction obtained from iOD907
	r_0010	Acetaldehyde:NADP+ oxidoreductase	acetaldehyde[m] + H2O[m] + NADP(+)[m] => acetate[m] + 2 H+[m] + NADPH[m]	1.2.1.4;1.2.1.5	(KLMA_20673) or (KLMA_50012) or (KLMA_40404) or (KLMA_10742) or (KLMA_20672)	0	1000			kegg.reaction/R00711	Glycolysis / Gluconeogenesis		Reaction obtained from iOD907
	r_0011	Ethanol:NADP+ oxidoreductase	acetaldehyde[c] + H+[c] + NADPH[c] => ethanol[c] + NADP(+)[c]	1.1.1.2;1.1.1.71	(KLMA_40102) or (KLMA_40220) or (KLMA_80306) or (KLMA_20158) or (KLMA_80339) or (KLMA_60425)	0	1000			kegg.reaction/R00746	Glycolysis / Gluconeogenesis		Reaction obtained from iOD907
	r_0012	Ethanol:NADP+ oxidoreductase	acetaldehyde[m] + H+[m] + NADPH[m] => ethanol[m] + NADP(+)[m]	1.1.1.2;1.1.1.71	(KLMA_40102) or (KLMA_40220) or (KLMA_80306) or (KLMA_20158) or (KLMA_80339) or (KLMA_60425)	0	1000			kegg.reaction/R00746	Glycolysis / Gluconeogenesis		Reaction obtained from iOD907
	r_0013	ethanol:NAD+ oxidoreductase	acetaldehyde[c] + H+[c] + NADH[c] => ethanol[c] + NAD[c]	1.1.1.1;1.1.1.71	(KLMA_40102) or (KLMA_40220) or (KLMA_80306) or (KLMA_20158) or (KLMA_20005) or (KLMA_50315) or (KLMA_40624)	0	1000			kegg.reaction/R00754	Glycolysis / Gluconeogenesis		Reaction obtained from iOD907
	r_0014	ethanol:NAD+ oxidoreductase	acetaldehyde[m] + H+[m] + NADH[m] => ethanol[m] + NAD[m]	1.1.1.1;1.1.1.71	(KLMA_40102) or (KLMA_40220) or (KLMA_80306) or (KLMA_20158) or (KLMA_20005) or (KLMA_50315) or (KLMA_40624)	0	1000			kegg.reaction/R00754	Glycolysis / Gluconeogenesis		Reaction obtained from iOD907
	r_0015	alcohol dehydrogenase (ethanol to acetaldehyde)	ethanol[c] + NAD[c] => acetaldehyde[c] + H+[c] + NADH[c]	1.1.1.1;1.1.1.71	(KLMA_40220)	0	1000			kegg.reaction/R00754	Glycolysis / Gluconeogenesis		Reaction obtained from Yeast 7.6
	r_0016	alcohol acetyltransferase (ethanol)	acetyl-CoA[c] + ethanol[c] => coenzyme A[c] + ethyl acetate[c]		(KLMA_30203)	0	1000				Glycolysis / Gluconeogenesis		Reaction obtained from Yeast 7.6
	r_0017	ethyl acetate-hydrolyzing esterase	ethyl acetate[c] + H2O[c] => acetate[c] + ethanol[c] + H+[c]		(KLMA_20604)	0	1000				Glycolysis / Gluconeogenesis		Reaction obtained from Yeast 7.6
	r_0018	2-(alpha-hydroxyethyl)thiamine diphosphate[c]=>acetaldehyde[c]+TDP[c]	2-(alpha-hydroxyethyl)thiamine diphosphate[c] + 2 H+[c] => acetaldehyde[c] + TDP[c]	4.1.1.1	(KLMA_60075)	0	1000			kegg.reaction/R00755	Glycolysis / Gluconeogenesis		Reaction obtained from iOD907
	r_0019	alpha-D-Glucose 1-phosphate 1,6-phosphomutase	D-glucose 1-phosphate[c] => alpha-D-glucose 6-phosphate[c]	5.4.2.2;5.4.2.5	(KLMA_80051)	0	1000			kegg.reaction/R00959	Glycolysis / Gluconeogenesis		Reaction obtained from iOD907
	r_0020	D-glyceraldehyde-3-phosphate aldose-ketose-isomerase	D-glyceraldehyde 3-phosphate[c] <=> dihydroxyacetone phosphate[c]	5.3.1.1	(KLMA_40125)	-1000	1000			kegg.reaction/R01015	Glycolysis / Gluconeogenesis		Reaction obtained from iOD907
	r_0021	D-glyceraldehyde-3-phosphate:NAD+ oxidoreductase (phosphorylating)	D-glyceraldehyde 3-phosphate[c] + NAD[c] + phosphate[c] <=> 1,3-bisphospho-D-glycerate[c] + H+[c] + NADH[c]	1.2.1.12;1.2.1.59	(KLMA_80059) or (KLMA_40218) or (KLMA_20296)	-1000	1000			kegg.reaction/R01061	Glycolysis / Gluconeogenesis		Reaction obtained from iOD907
	r_0022	beta-D-fructose-1,6-bisphosphate D-glyceraldehyde-3-phosphate-lyase (glycerone-phosphate-forming)	beta-D-fructose 1,6-bisphosphate[c] <=> D-glyceraldehyde 3-phosphate[c] + dihydroxyacetone phosphate[c]	4.1.2.13	(KLMA_40388)	-1000	1000			kegg.reaction/R01070	Glycolysis / Gluconeogenesis		Reaction obtained from iOD907
	r_0023	ATP:3-phospho-D-glycerate 1-phosphotransferase	3-phosphoglycerate[c] + ATP[c] <=> 1,3-bisphospho-D-glycerate[c] + ADP[c]	2.7.2.3	(KLMA_10540)	-1000	1000			kegg.reaction/R01512	Glycolysis / Gluconeogenesis		Reaction obtained from iOD907
	r_0024	2-Phospho-D-glycerate 2,3-phosphomutase	2-phospho-D-glyceric acid[c] <=> 3-phosphoglycerate[c]	5.4.2.1	(KLMA_40124) or (KLMA_20098) or (KLMA_10182) or (KLMA_10305)	-1000	1000			kegg.reaction/R01518	Glycolysis / Gluconeogenesis		Reaction obtained from iOD907
	r_0025	ATP:beta-D-glucose 6-phosphotransferase	ATP[c] + beta-D-glucose[c] => ADP[c] + beta-D-glucose 6-phosphate[c] + H+[c]	2.7.1.1;2.7.1.2	(KLMA_10051)	0	1000			kegg.reaction/R01600	Glycolysis / Gluconeogenesis		Reaction obtained from iOD907
	r_0026	D-Glucose 1-epimerase	alpha-D-glucose[c] <=> beta-D-glucose[c]	5.1.3.3	(KLMA_20332)	-1000	1000			kegg.reaction/R01602	Glycolysis / Gluconeogenesis		Reaction obtained from iOD907
	r_0027	ATP:alpha-D-glucose 6-phosphotransferase	alpha-D-glucose[c] + ATP[c] => ADP[c] + alpha-D-glucose 6-phosphate[c] + H+[c]	2.7.1.1;2.7.1.2	(KLMA_60412)	0	1000			kegg.reaction/R01786	Glycolysis / Gluconeogenesis		Reaction obtained from iOD907
	r_0028	acetyl-CoA:enzyme N6-(dihydrolipoyl)lysine S-acetyltransferase	acetyl-CoA[m] + enzyme N6-(dihydrolipoyl)lysine[m] <=> [dihydrolipoyllysine-residue acetyltransferase] S-acetyldihydrolipoyllysine[m] + coenzyme A[m]	2.3.1.12	(KLMA_60529)	-1000	1000			kegg.reaction/R02569	Glycolysis / Gluconeogenesis		Reaction obtained from iOD907
	r_0029	alpha-D-Glucose 6-phosphate ketol-isomerase	alpha-D-glucose 6-phosphate[c] <=> beta-D-glucose 6-phosphate[c]	5.1.3.15;5.3.1.9	(KLMA_30562) or (KLMA_10763)	-1000	1000			kegg.reaction/R02739	Glycolysis / Gluconeogenesis		Reaction obtained from iOD907
	r_0030	alpha-D-Glucose 6-phosphate ketol-isomerase	alpha-D-glucose 6-phosphate[c] <=> beta-D-fructose 6-phosphate[c]	5.3.1.9	(KLMA_10763)	-1000	1000			kegg.reaction/R02740	Glycolysis / Gluconeogenesis		Reaction obtained from iOD907
	r_0031	2-(alpha-hydroxyethyl)thiamine diphosphate[m]+enzyme N6-(lipoyl)lysine[m]=>[dihydrolipoyllysine-residue acetyltransferase] S-acetyldihydrolipoyllysine[m]+TDP[m]	2-(alpha-hydroxyethyl)thiamine diphosphate[m] + enzyme N6-(lipoyl)lysine[m] + 2 H+[m] => [dihydrolipoyllysine-residue acetyltransferase] S-acetyldihydrolipoyllysine[m] + TDP[m]	1.2.4.1	(KLMA_20278 and KLMA_20172)	0	1000			kegg.reaction/R03270	Glycolysis / Gluconeogenesis		Reaction obtained from iOD907
	r_0032	ATP:D-fructose-6-phosphate 1-phosphotransferase	ATP[c] + beta-D-fructose 6-phosphate[c] => ADP[c] + beta-D-fructose 1,6-bisphosphate[c] + H+[c]	2.7.1.11	(KLMA_60461 and KLMA_10341)	0	1000			kegg.reaction/R04779	Glycolysis / Gluconeogenesis		Reaction obtained from iOD907
	r_0033	beta-D-Fructose 1,6-bisphosphate 1-phosphohydrolase	beta-D-fructose 1,6-bisphosphate[c] + H2O[c] => beta-D-fructose 6-phosphate[c] + phosphate[c]	3.1.3.11	(KLMA_60452)	0	1000			kegg.reaction/R04780	Glycolysis / Gluconeogenesis		Reaction obtained from iOD907
	r_0034	enzyme N6-(dihydrolipoyl)lysine:NAD+ oxidoreductase	enzyme N6-(dihydrolipoyl)lysine[m] + NAD[m] <=> enzyme N6-(lipoyl)lysine[m] + H+[m] + NADH[m]	1.8.1.4	(KLMA_60420)	-1000	1000			kegg.reaction/R07618	Glycolysis / Gluconeogenesis		Reaction obtained from iOD907
	r_0035	oxalosuccinate carboxy-lyase (2-oxoglutarate-forming)	oxalosuccinate[c] => 2-oxoglutarate[c] + carbon dioxide[c] + 2 H+[c]	1.1.1.42	(KLMA_40470) or (KLMA_30149)	0	1000			kegg.reaction/R00268	Citrate cycle (TCA cycle)		Reaction obtained from iOD907
	r_0036	oxalosuccinate carboxy-lyase (2-oxoglutarate-forming)	oxalosuccinate[m] => 2-oxoglutarate[m] + carbon dioxide[m] + 2 H+[m]	1.1.1.42	(KLMA_40470) or (KLMA_30149)	0	1000			kegg.reaction/R00268	Citrate cycle (TCA cycle)		Reaction obtained from iOD907
	r_0037	(S)-malate:NAD+ oxidoreductase	(S)-malate[c] + NAD[c] <=> H+[c] + NADH[c] + oxaloacetate[c]	1.1.1.37	(KLMA_60167) or (KLMA_40391) or (KLMA_40055)	-1000	1000			kegg.reaction/R00342	Citrate cycle (TCA cycle)		Reaction obtained from iOD907
	r_0038	(S)-malate:NAD+ oxidoreductase	(S)-malate[m] + NAD[m] <=> H+[m] + NADH[m] + oxaloacetate[m]	1.1.1.37	(KLMA_60167) or (KLMA_40391) or (KLMA_40055)	-1000	1000			kegg.reaction/R00342	Citrate cycle (TCA cycle)		Reaction obtained from iOD907
	r_0039	Pyruvate:carbon-dioxide ligase (ADP-forming)	ATP[c] + bicarbonate[c] + pyruvate[c] => ADP[c] + H+[c] + oxaloacetate[c] + phosphate[c]	6.4.1.1	(KLMA_10253)	0	1000			kegg.reaction/R00344	Citrate cycle (TCA cycle)		Reaction obtained from iOD907
	r_0040	acetyl-CoA:oxaloacetate C-acetyltransferase (thioester-hydrolysing)	acetyl-CoA[c] + H2O[c] + oxaloacetate[c] => citrate[c] + coenzyme A[c] + H+[c]	2.3.3.1;2.3.3.3	(KLMA_20105) or (KLMA_70444)	0	1000			kegg.reaction/R00351	Citrate cycle (TCA cycle)		Reaction obtained from iOD907
	r_0041	acetyl-CoA:oxaloacetate C-acetyltransferase (thioester-hydrolysing)	acetyl-CoA[m] + H2O[m] + oxaloacetate[m] => citrate[m] + coenzyme A[m] + H+[m]	2.3.3.1;2.3.3.3	(KLMA_20105) or (KLMA_70444)	0	1000			kegg.reaction/R00351	Citrate cycle (TCA cycle)		Reaction obtained from iOD907
	r_0042	Succinate:CoA ligase (ADP-forming)	ATP[m] + coenzyme A[m] + succinate[m] => ADP[m] + phosphate[m] + succinyl-CoA[m]	6.2.1.5	(KLMA_10336 and KLMA_20568)	0	1000			kegg.reaction/R00405	Citrate cycle (TCA cycle)		Reaction obtained from iOD907
	r_0043	Succinate:CoA ligase (GDP-forming)	coenzyme A[m] + GTP[m] + succinate[m] => GDP[m] + H+[m] + phosphate[m] + succinyl-CoA[m]	6.2.1.4	(KLMA_10336 and KLMA_20568)	0	1000			kegg.reaction/R00432	Citrate cycle (TCA cycle)		Reaction obtained from iOD907
	r_0044	2-oxoglutarate[m]+TDP[m]=>3-carboxy-1-hydroxypropyl-ThPP[m]+carbon dioxide[m]	2-oxoglutarate[m] + TDP[m] => 3-carboxy-1-hydroxypropyl-ThPP[m] + carbon dioxide[m] + H+[m]	1.2.4.2	(KLMA_60541)	0	1000			kegg.reaction/R00621	Citrate cycle (TCA cycle)		Reaction obtained from iOD907
	r_0045	Isocitrate:NAD+ oxidoreductase (decarboxylating)	isocitrate[m] + NAD[m] => 2-oxoglutarate[m] + carbon dioxide[m] + NADH[m]	1.1.1.41;1.1.1.286	(KLMA_80139) or (KLMA_20575)	0	1000			kegg.reaction/R00709	Citrate cycle (TCA cycle)		Reaction obtained from iOD907
	r_0046	Succinate:CoA ligase (IDP-forming)	coenzyme A[m] + ITP[m] + succinate[m] <=> IDP[m] + phosphate[m] + succinyl-CoA[m]	6.2.1.4	(KLMA_10336 and KLMA_20568)	-1000	1000			kegg.reaction/R00727	Citrate cycle (TCA cycle)		Reaction obtained from iOD907
	r_0047	(S)-malate hydro-lyase (fumarate-forming)	(S)-malate[m] <=> fumarate[m] + H2O[m]	4.2.1.2	(KLMA_80028)	-1000	1000			kegg.reaction/R01082	Citrate cycle (TCA cycle)		Reaction obtained from iOD907
	r_0048	citrate hydro-lyase (cis-aconitate-forming)	citrate[m] <=> cis-aconitate[m] + H2O[m]	4.2.1.3;4.2.1.4	(KLMA_10153) or (KLMA_30312)	-1000	1000			kegg.reaction/R01325	Citrate cycle (TCA cycle)		Reaction obtained from iOD907
	r_0049	Isocitrate:NADP+ oxidoreductase	2 H+[c] + isocitrate[c] + NADP(+)[c] => NADPH[c] + oxalosuccinate[c]	1.1.1.42	(KLMA_40470) or (KLMA_30149)	0	1000			kegg.reaction/R01899	Citrate cycle (TCA cycle)		Reaction obtained from iOD907
	r_0050	Isocitrate:NADP+ oxidoreductase	2 H+[m] + isocitrate[m] + NADP(+)[m] => NADPH[m] + oxalosuccinate[m]	1.1.1.42	(KLMA_40470) or (KLMA_30149)	0	1000			kegg.reaction/R01899	Citrate cycle (TCA cycle)		Reaction obtained from iOD907
	r_0051	isocitrate hydro-lyase (cis-aconitate-forming)	isocitrate[m] <=> cis-aconitate[m] + H2O[m]	4.2.1.3	(KLMA_10153) or (KLMA_30312)	-1000	1000			kegg.reaction/R01900	Citrate cycle (TCA cycle)		Reaction obtained from iOD907
	r_0052	Succinate:ubiquinone oxidoreductase	succinate[m] + ubiquinone-6[m] <=> fumarate[m] + ubiquinol-6[m]	1.3.5.1	(KLMA_80408 and KLMA_20466 and KLMA_50550 and KLMA_30124)	-1000	1000				Citrate cycle (TCA cycle)		Reaction obtained from iOD907
	r_0053	Succinate:ubiquinone oxidoreductase	FADH2[m] + ubiquinone-6[m] <=> FAD[m] + H+[m] + ubiquinol-6[m]	1.3.5.1	(KLMA_80408 and KLMA_20466 and KLMA_50550 and KLMA_30124)	-1000	1000				Citrate cycle (TCA cycle)		Reaction obtained from iOD907
	r_0054	succinyl-CoA:enzyme N6-(dihydrolipoyl)lysine S-succinyltransferase	[dihydrolipoyllysine-residue succinyltransferase] S-succinyldihydrolipoyllysine[m] + coenzyme A[m] => enzyme N6-(dihydrolipoyl)lysine[m] + H+[m] + succinyl-CoA[m]	2.3.1.61	(KLMA_50493)	0	1000			kegg.reaction/R02570	Citrate cycle (TCA cycle)		Reaction obtained from iOD907
	r_0055	3-carboxy-1-hydroxypropyl-ThPP[m]+enzyme N6-(lipoyl)lysine[m]=>[dihydrolipoyllysine-residue succinyltransferase] S-succinyldihydrolipoyllysine[m]+TDP[m]	3-carboxy-1-hydroxypropyl-ThPP[m] + enzyme N6-(lipoyl)lysine[m] + 3 H+[m] => [dihydrolipoyllysine-residue succinyltransferase] S-succinyldihydrolipoyllysine[m] + TDP[m]	1.2.4.2	(KLMA_60541)	0	1000			kegg.reaction/R03316	Citrate cycle (TCA cycle)		Reaction obtained from iOD907
	r_0056	6-Phospho-D-glucono-1,5-lactone lactonohydrolase	6-O-phosphono-D-glucono-1,5-lactone[m] + H2O[m] => 6-phospho-D-gluconate[m] + H+[m]	3.1.1.31	(KLMA_70192) or (KLMA_10331)	0	1000			kegg.reaction/R02035	Pentose phosphate pathway		Reaction obtained from KEGG
	r_0057	ATP:D-ribose-5-phosphate diphosphotransferase	ATP[c] + D-ribose 5-phosphate[c] => AMP[c] + H+[c] + PRPP[c]	2.7.6.1	(KLMA_40524) or (KLMA_60320) or (KLMA_80361) or (KLMA_10176)	0	1000			kegg.reaction/R01049	Pentose phosphate pathway		Reaction obtained from iOD907
	r_0058	ATP:D-ribose 5-phosphotransferase	ATP[c] + D-ribose[c] <=> ADP[c] + D-ribose 5-phosphate[c] + H+[c]	2.7.1.15	(KLMA_10157)	-1000	1000			kegg.reaction/R01051	Pentose phosphate pathway		Reaction obtained from iOD907
	r_0059	D-ribose-5-phosphate aldose-ketose-isomerase	D-ribose 5-phosphate[c] <=> D-ribulose 5-phosphate[c]	5.3.1.6	(KLMA_80221)	-1000	1000			kegg.reaction/R01056	Pentose phosphate pathway		Reaction obtained from iOD907
	r_0060	D-Ribose 1,5-phosphomutase	alpha-D-ribose 1-phosphate[c] <=> D-ribose 5-phosphate[c]	5.4.2.2;5.4.2.7	(KLMA_30099) or (KLMA_80051)	-1000	1000			kegg.reaction/R01057	Pentose phosphate pathway		Reaction obtained from iOD907
	r_0061	6-phospho-D-gluconate:NADP+ 2-oxidoreductase (decarboxylating)	6-phospho-D-gluconate[c] + NADP(+)[c] => carbon dioxide[c] + D-ribulose 5-phosphate[c] + NADPH[c]	1.1.1.44	(KLMA_10468)	0	1000			kegg.reaction/R01528	Pentose phosphate pathway		Reaction obtained from iOD907
	r_0062	D-Ribulose-5-phosphate 3-epimerase	D-ribulose 5-phosphate[c] <=> D-xylulose 5-phosphate[c]	5.1.3.1	(KLMA_60024)	-1000	1000			kegg.reaction/R01529	Pentose phosphate pathway		Reaction obtained from iOD907
	r_0063	Sedoheptulose-7-phosphate:D-glyceraldehyde-3-phosphate glycolaldehyde transferase	D-glyceraldehyde 3-phosphate[c] + sedoheptulose 7-phosphate[c] <=> D-ribose 5-phosphate[c] + D-xylulose 5-phosphate[c]	2.2.1.1	(KLMA_80302)	-1000	1000			kegg.reaction/R01641	Pentose phosphate pathway		Reaction obtained from iOD907
	r_0064	ATP:D-Gluconate 6-phosphotransferase	ATP[c] + D-gluconic acid[c] => 6-phospho-D-gluconate[c] + ADP[c] + H+[c]	2.7.1.12	(KLMA_60382)	0	1000			kegg.reaction/R01737	Pentose phosphate pathway		Reaction obtained from iOD907
	r_0065	sedoheptulose-7-phosphate:D-glyceraldehyde-3-phosphate glyceronetransferase	D-glyceraldehyde 3-phosphate[c] + sedoheptulose 7-phosphate[c] <=> beta-D-fructose 6-phosphate[c] + D-erythrose 4-phosphate[c]	2.2.1.2	(KLMA_30634)	-1000	1000			kegg.reaction/R01827	Pentose phosphate pathway		Reaction obtained from iOD907
	r_0066	beta-D-Fructose 6-phosphate:D-glyceraldehyde-3-phosphate glycolaldehyde transferase	beta-D-fructose 6-phosphate[c] + D-glyceraldehyde 3-phosphate[c] <=> D-erythrose 4-phosphate[c] + D-xylulose 5-phosphate[c]	2.2.1.1	(KLMA_80302)	-1000	1000			kegg.reaction/R01830	Pentose phosphate pathway		Reaction obtained from iOD907
	r_0067	6-Phospho-D-glucono-1,5-lactone lactonohydrolase	6-O-phosphono-D-glucono-1,5-lactone[c] + H2O[c] => 6-phospho-D-gluconate[c] + H+[c]	3.1.1.31	(KLMA_70192) or (KLMA_10331)	0	1000			kegg.reaction/R02035	Pentose phosphate pathway		Reaction obtained from iOD907
	r_0068	beta-D-Glucose-6-phosphate:NADP+ 1-oxoreductase	beta-D-glucose 6-phosphate[c] + NADP(+)[c] => 6-O-phosphono-D-glucono-1,5-lactone[c] + H+[c] + NADPH[c]	1.1.1.49	(KLMA_50631)	0	1000			kegg.reaction/R02736	Pentose phosphate pathway		Reaction obtained from iOD907
	r_0069	2-deoxy-D-ribose 5-phosphate[c]+ADP[c]=>2-deoxy-D-ribose[c]+ATP[c]	2-deoxy-D-ribose 5-phosphate[c] + ADP[c] + H+[c] => 2-deoxy-D-ribose[c] + ATP[c]	2.7.1.15	(KLMA_10157)	0	1000			kegg.reaction/R02750	Pentose phosphate pathway		Reaction obtained from iOD907
	r_0070	2,5-dioxopentanoate:NADP+ 5-oxidoreductase	2,5-dioxopentanoate[c] + H2O[c] + NADP(+)[c] <=> 2-oxoglutarate[c] + 2 H+[c] + NADPH[c]	1.2.1.3;1.2.1.26	(KLMA_20673) or (KLMA_50012) or (KLMA_40404) or (KLMA_10742) or (KLMA_20672)	-1000	1000			kegg.reaction/R00264	Pentose and glucuronate interconversions		Reaction obtained from iOD907
	r_0071	UTP:alpha-D-glucose-1-phosphate uridylyltransferase	D-glucose 1-phosphate[c] + H+[c] + UTP[c] => diphosphate[c] + UDP-D-glucose[c]	2.7.7.9	(KLMA_60317)	0	1000			kegg.reaction/R00289	Pentose and glucuronate interconversions		Reaction obtained from iOD907
	r_0072	Xylitol:NADP+ oxidoreductase	NADP(+)[c] + xylitol[c] <=> D-xylose[c] + H+[c] + NADPH[c]	1.1.1.21	(KLMA_10683)	-1000	1000			kegg.reaction/R01431	Pentose and glucuronate interconversions		Reaction obtained from iOD907
	r_0073	ATP:D-xylulose 5-phosphotransferase	ATP[c] + D-xylulose[c] => ADP[c] + D-xylulose 5-phosphate[c] + H+[c]	2.7.1.17	(KLMA_80066)	0	1000			kegg.reaction/R01639	Pentose and glucuronate interconversions		Reaction obtained from iOD907
	r_0074	Xylitol:NAD+ 2-oxidoreductase (D-xylulose-forming)	NAD[c] + xylitol[c] <=> D-xylulose[c] + H+[c] + NADH[c]	1.1.1.9	(KLMA_70044)	-1000	1000			kegg.reaction/R01896	Pentose and glucuronate interconversions		Reaction obtained from iOD907
	r_0075	Ribitol:NAD+ 2-oxidoreductase	NAD[c] + ribitol[c] <=> D-ribulose[c] + H+[c] + NADH[c]	1.1.1.56	(KLMA_50296)	-1000	1000			kegg.reaction/R01895	Pentose and glucuronate interconversions		Reaction obtained from KEGG
	r_0076	L-Arabitol:NADP+ 1-oxidoreductase	H+[c] + L-arabinose[c] + NADPH[c] => L-arabinitol[c] + NADP(+)[c]	1.1.1.21	(KLMA_30577) or (KLMA_40310)	0	1000			kegg.reaction/R01759	Pentose and glucuronate interconversions		Reaction added during manual curation
	r_0077	L-arabinitol:NAD+ 4-oxidoreductase (L-xylulose-forming)	L-arabinitol[c] + NAD[c] <=> H+[c] + L-xylulose[c] + NADH[c]	1.1.1.12	(KLMA_70044)	-1000	1000			kegg.reaction/R01903	Pentose and glucuronate interconversions		Reaction added during manual curation
	r_0078	xylitol:NAD oxidoreductase	NAD[c] + xylitol[c] <=> H+[c] + L-xylulose[c] + NADH[c]	1.1.1.15	(KLMA_70044)	-1000	1000			kegg.reaction/R05831	Pentose and glucuronate interconversions		Reaction added during manual curation
	r_0079	ATP:D-xylulose 5-phosphotransferase	ATP[c] + D-ribulose[c] => ADP[c] + D-ribulose 5-phosphate[c] + H+[c]	2.7.1.17	(KLMA_40133)	0	1000			kegg.reaction/R01639	Pentose and glucuronate interconversions		Reaction added during manual curation
	r_0080	D-Fructose 1-phosphate D-glyceraldehyde-3-phosphate-lyase	D-fructose 1-phosphate[c] <=> D-glyceraldehyde[c] + dihydroxyacetone phosphate[c] + 2 H+[c]	4.1.2.13	(KLMA_40388)	-1000	1000			kegg.reaction/R02568	Fructose and mannose metabolism		Reaction obtained from KEGG
	r_0081	ATP:D-fructose 6-phosphotransferase	ATP[c] + D-fructose[c] => ADP[c] + beta-D-fructose 6-phosphate[c] + H+[c]	2.7.1.1;2.7.1.4	(KLMA_60412)	0	1000			kegg.reaction/R00867	Fructose and mannose metabolism		Reaction obtained from iOD907
	r_0082	D-Glucitol:NAD+ 2-oxidoreductase	D-glucitol[c] + NAD[c] <=> D-fructose[c] + H+[c] + NADH[c]	1.1.1.14;1.1.1.15	(KLMA_70044)	-1000	1000			kegg.reaction/R00875	Fructose and mannose metabolism		Reaction obtained from iOD907
	r_0083	GTP:alpha-D-mannose-1-phosphate guanylyltransferase	D-mannose 1-phosphate[c] + GTP[c] => diphosphate[c] + GDP-alpha-D-mannose[c] + 2 H+[c]	2.7.7.13	(KLMA_70082)	0	1000			kegg.reaction/R00885	Fructose and mannose metabolism		Reaction obtained from iOD907
	r_0084	ATP:D-mannose 6-phosphotransferase	ATP[c] + D-mannose[c] + H+[c] => ADP[c] + D-mannose 6-phosphate[c]	2.7.1.1;2.7.1.7	(KLMA_60412)	0	1000			kegg.reaction/R01326	Fructose and mannose metabolism		Reaction obtained from iOD907
	r_0085	D-Mannose 6-phosphate 1,6-phosphomutase	D-mannose 6-phosphate[c] <=> D-mannose 1-phosphate[c]	5.4.2.8	(KLMA_70034)	-1000	1000			kegg.reaction/R01818	Fructose and mannose metabolism		Reaction obtained from iOD907
	r_0086	D-mannose-6-phosphate aldose-ketose-isomerase	D-mannose 6-phosphate[c] <=> beta-D-fructose 6-phosphate[c] + 2 H+[c]	5.3.1.8	(KLMA_50384)	-1000	1000			kegg.reaction/R01819	Fructose and mannose metabolism		Reaction obtained from iOD907
	r_0087	L-Fuculose-1-phosphate lactaldehyde-lyase	L-fuculose 1-phosphate[c] <=> (S)-lactaldehyde[c] + dihydroxyacetone phosphate[c]	4.1.2.17	(KLMA_30086)	-1000	1000			kegg.reaction/R02262	Fructose and mannose metabolism		Reaction obtained from iOD907
	r_0088	D-Fructose-2,6-bisphosphate 2-phosphohydrolase	beta-D-fructose 2,6-bisphosphate[c] + H2O[c] => beta-D-fructose 6-phosphate[c] + phosphate[c]	3.1.3.46	(KLMA_50258) or (KLMA_50193)	0	1000			kegg.reaction/R02731	Fructose and mannose metabolism		Reaction obtained from iOD907
	r_0089	ATP:D-fructose-6-phosphate 2-phosphotransferase	ATP[c] + beta-D-fructose 6-phosphate[c] => ADP[c] + beta-D-fructose 2,6-bisphosphate[c] + H+[c]	2.7.1.105	(KLMA_50193) or (KLMA_80153) or (KLMA_70159)	0	1000			kegg.reaction/R02732	Fructose and mannose metabolism		Reaction obtained from iOD907
	r_0090	GDP-alpha-D-mannose[c]<=>GDP[c]+mannan[c]	GDP-alpha-D-mannose[c] <=> GDP[c] + H+[c] + mannan[c]		(KLMA_10707) or (KLMA_80049)	-1000	1000			kegg.reaction/R00887	Fructose and mannose metabolism		Reaction obtained from iOD907
	r_0091	D-Mannitol:NAD+ 2-oxidoreductase	D-mannitol[c] + NAD[c] <=> D-fructose[c] + H+[c] + NADH[c]	1.1.1.11;1.1.1.67	(KLMA_70044)	-1000	1000			kegg.reaction/R00868	Fructose and mannose metabolism		Reaction added during manual curation
	r_0092	UDP-glucose 4-epimerase	UDP-D-glucose[c] <=> UDP-D-galactose[c]	5.1.3.2	(KLMA_20332)	-1000	1000			kegg.reaction/R00291	Galactose metabolism		Reaction obtained from iOD907
	r_0093	UDP-glucose:alpha-D-galactose-1-phosphate uridylyltransferase	alpha-D-galactose 1-phosphate[c] + UDP-D-glucose[c] <=> D-glucose 1-phosphate[c] + UDP-D-galactose[c]	2.7.7.12	(KLMA_20331)	-1000	1000			kegg.reaction/R00955	Galactose metabolism		Reaction obtained from iOD907
	r_0094	ATP:D-galactose 1-phosphotransferase	ATP[c] + D-galactose[c] => ADP[c] + alpha-D-galactose 1-phosphate[c] + H+[c]	2.7.1.6	(KLMA_20333)	0	1000			kegg.reaction/R01092	Galactose metabolism		Reaction obtained from iOD907
	r_0095	Lactose galactohydrolase	H2O[c] + lactose[c] => alpha-D-glucose[c] + D-galactose[c]	3.2.1.23;3.2.1.108	(KLMA_30009)	0	1000			kegg.reaction/R01678	Galactose metabolism		Reaction obtained from iOD907
	r_0096	Raffinose fructohydrolase	H2O[e] + raffinose[e] => D-fructose[e] + melibiose[e]	3.2.1.26	(KLMA_10518)	0	1000			kegg.reaction/R02410	Galactose metabolism		Reaction obtained from iOD907
	r_0097	ATP:D-tagatose-6-phosphate 1-phosphotransferase	ATP[c] + D-tagatose 6-phosphate[c] => ADP[c] + D-tagatose 1,6-bisphosphate[c] + H+[c]	2.7.1.11;2.7.1.56;2.7.1.144	(KLMA_60461 and KLMA_10341)	0	1000			kegg.reaction/R03236	Galactose metabolism		Reaction obtained from iOD907
	r_0098	inulin uptake (kestose hydrolysis)	2 H2O[e] + inulin[e] => alpha-D-glucose[e] + 2 beta-D-fructose[e]		(KLMA_10518)	0	1000				Galactose metabolism		Reaction added during manual curation
	r_0099	ascorbate[c]<=>L-xylo-hexulonolactone[c]	ascorbate[c] <=> L-xylo-hexulonolactone[c]	1.1.3.8	(KLMA_70261)	-1000	1000			kegg.reaction/R00647	Ascorbate and aldarate metabolism		Reaction obtained from KEGG
	r_0100	L-gulono-1,4-lactone:oxygen 2-oxidoreductase	L-gulono-1,4-lactone[c] + oxygen[c] <=> hydrogen peroxide[c] + L-xylo-hexulonolactone[c]	1.1.3.8	(KLMA_70261)	-1000	1000			kegg.reaction/R03184	Ascorbate and aldarate metabolism		Reaction obtained from KEGG
	r_0101	myo-Inositol:oxygen oxidoreductase	myo-inositol[c] + oxygen[c] => D-glucuronate[c] + H2O[c]	1.13.99.1	(KLMA_20050)	0	1000			kegg.reaction/R01184	Ascorbate and aldarate metabolism		Reaction obtained from iOD907
	r_0102	Dextrin 6-alpha-D-glucanohydrolase	H2O[c] + starch[c] <=> alpha-D-glucose[c] + amylose[c]	3.2.1.33	(KLMA_40472)	-1000	1000			kegg.reaction/R02109	Starch and sucrose metabolism		Reaction obtained from KEGG
	r_0103	cellobiose glucohydrolase	cellobiose[c] + H2O[c] => 2 beta-D-glucose[c]	3.2.1.21	(KLMA_30011)	0	1000			kegg.reaction/R00026	Starch and sucrose metabolism		Reaction obtained from iOD907
	r_0104	cellobiose glucohydrolase	cellobiose[c] + H2O[c] => 2 D-glucose[c]	3.2.1.21;3.2.1.74	(KLMA_30011)	0	1000			kegg.reaction/R00306	Starch and sucrose metabolism		Reaction obtained from iOD907
	r_0105	sucrose alpha-glucohydrolase	H2O[e] + sucrose[e] => alpha-D-glucose[e] + beta-D-fructose[e]	3.2.1.20;3.2.1.26;3.2.1.48	(KLMA_10518)	0	1000			kegg.reaction/R00802	Starch and sucrose metabolism		Reaction obtained from iOD907
	r_0106	UDPglucose:D-glucose-6-phosphate 1-alpha-D-glucosyltransferase	alpha-D-glucose 6-phosphate[c] + UDP-D-glucose[c] => alpha,alpha-trehalose 6-phosphate[c] + H+[c] + UDP[c]	2.4.1.15	(KLMA_80317) or (KLMA_20023) or (KLMA_20074)	0	1000			kegg.reaction/R02737	Starch and sucrose metabolism		Reaction obtained from iOD907
	r_0107	Trehalose-6-phosphate phosphohydrolase	alpha,alpha-trehalose 6-phosphate[c] + H2O[c] => phosphate[c] + trehalose[c]	3.1.3.12	(KLMA_20023)	0	1000			kegg.reaction/R02778	Starch and sucrose metabolism		Reaction obtained from iOD907
	r_0108	ATP:D-fructose 6-phosphotransferase	ATP[c] + beta-D-fructose[c] => ADP[c] + beta-D-fructose 6-phosphate[c] + H+[c]	2.7.1.1;2.7.1.4	(KLMA_60412)	0	1000			kegg.reaction/R03920	Starch and sucrose metabolism		Reaction obtained from iOD907
	r_0109	UDPglucose:D-glucose-6-phosphate 1-alpha-D-glucosyltransferase	alpha-D-glucose 6-phosphate[m] + UDP-D-glucose[m] => alpha,alpha-trehalose 6-phosphate[m] + H+[c] + UDP[m]	2.4.1.15	(KLMA_80317) or (KLMA_20023) or (KLMA_20074)	0	1000			kegg.reaction/R02737	Starch and sucrose metabolism		Reaction obtained from KEGG
	r_0110	UDP-D-glucose[c] => amylose[c]+UDP[c]	UDP-D-glucose[c] => amylose[c] + H+[c] + UDP[c]		(KLMA_30370)	0	1000			kegg.reaction/R00292	Starch and sucrose metabolism		Reaction obtained from iOD907
	r_0111	(1->3)-beta-D-glucan[c]+H2O[c] => alpha-D-glucose[c]	(1->3)-beta-D-glucan[c] + H2O[c] => alpha-D-glucose[c]		(KLMA_80185) or (KLMA_10234) or (KLMA_40105)	0	1000			kegg.reaction/R03115	Starch and sucrose metabolism		Reaction obtained from iOD907
	r_0112	UDP-D-glucose[c]<=>(1->3)-beta-D-glucan[c]+UDP[c]	UDP-D-glucose[c] <=> (1->3)-beta-D-glucan[c] + H+[c] + UDP[c]		(KLMA_50197) or (KLMA_30497) or (KLMA_80197)	-1000	1000			kegg.reaction/R03118	Starch and sucrose metabolism		Reaction obtained from iOD907
	r_0113	NADH:ferricytochrome-b5 oxidoreductase	2 ferricytochrome b5[m] + NADH[c] <=> 2 ferrocytochrome b5[m] + H+[m] + NAD[m]	1.6.2.2	(KLMA_40343) or (KLMA_20468) or (KLMA_70262)	-1000	1000			kegg.reaction/R00100	Amino sugar and nucleotide sugar metabolism		Reaction obtained from iOD907
	r_0114	UTP:N-acetyl-alpha-D-glucosamine-1-phosphate uridylyltransferase	N-acetyl-alpha-D-glucosamine 1-phosphate[c] + UTP[c] => diphosphate[c] + H+[c] + UDP-N-acetyl-alpha-D-glucosamine[c]	2.7.7.23	(KLMA_20643)	0	1000			kegg.reaction/R00416	Amino sugar and nucleotide sugar metabolism		Reaction obtained from iOD907
	r_0115	UDP-N-acetyl-D-glucosamine 4-epimerase	UDP-N-acetyl-alpha-D-glucosamine[c] <=> UDP-N-acetyl-D-galactosamine[c]	5.1.3.2;5.1.3.7	(KLMA_20332)	-1000	1000			kegg.reaction/R00418	Amino sugar and nucleotide sugar metabolism		Reaction obtained from iOD907
	r_0116	D-glucosamine-6-phosphate aminohydrolase (ketol isomerizing);	alpha-D-glucosamine 6-phosphate[c] + H2O[c] <=> ammonium[c] + D-fructose 6-phosphate[c] + H+[c]	3.5.99.6		-1000	1000			kegg.reaction/R00765	Amino sugar and nucleotide sugar metabolism		Reaction obtained from iOD907
	r_0117	ATP:D-glucosamine 6-phosphotransferase	ATP[c] + D-glucosamine[c] + H+[c] => ADP[c] + alpha-D-glucosamine 6-phosphate[c]	2.7.1.1;2.7.1.8	(KLMA_60412)	0	1000			kegg.reaction/R01961	Amino sugar and nucleotide sugar metabolism		Reaction obtained from iOD907
	r_0118	acetyl-CoA:D-glucosamine-6-phosphate N-acetyltransferase	acetyl-CoA[c] + alpha-D-glucosamine 6-phosphate[c] => coenzyme A[c] + 2 H+[c] + N-acetyl-D-glucosamine 6-phosphate[c]	2.3.1.4	(KLMA_20768)	0	1000			kegg.reaction/R02058	Amino sugar and nucleotide sugar metabolism		Reaction obtained from iOD907
	r_0119	N-Acetyl-D-glucosamine 1-phosphate 1,6-phosphomutase	2 H+[c] + N-acetyl-D-glucosamine 6-phosphate[c] <=> N-acetyl-alpha-D-glucosamine 1-phosphate[c]	5.4.2.3	(KLMA_80026)	-1000	1000			kegg.reaction/R08193	Amino sugar and nucleotide sugar metabolism		Reaction obtained from iOD907
	r_0120	chitin[c]+H2O[c]<=>N-acetyl-D-glucosamine[c]	chitin[c] + H2O[c] <=> N-acetyl-D-glucosamine[c]		(KLMA_10216) or (KLMA_20612)	-1000	1000			kegg.reaction/R01206	Amino sugar and nucleotide sugar metabolism		Reaction obtained from iOD907
	r_0121	UDP-N-acetyl-alpha-D-glucosamine[c] => chitin[c]+UDP[c]	UDP-N-acetyl-alpha-D-glucosamine[c] => chitin[c] + H+[c] + UDP[c]		(KLMA_40217) or (KLMA_10658) or (KLMA_10656)	0	1000			kegg.reaction/R02335	Amino sugar and nucleotide sugar metabolism		Reaction obtained from iOD907
	r_0122	(S)-Lactate:ferricytochrome-c 2-oxidoreductase	(S)-lactate[m] + 2 ferricytochrome c[m] => 2 ferrocytochrome c[m] + 2 H+[m] + pyruvate[m]	1.1.2.3	(KLMA_10621) or (KLMA_30013)	0	1000			kegg.reaction/R00196	Pyruvate metabolism		Reaction obtained from iOD907
	r_0123	(R)-Lactate:ferricytochrome-c 2-oxidoreductase	(R)-lactate[m] + 2 ferricytochrome c[m] => 2 ferrocytochrome c[m] + 2 H+[m] + pyruvate[m]	1.1.2.4	(KLMA_10649) or (KLMA_40583) or (KLMA_50301) or (KLMA_60482)	0	1000			kegg.reaction/R00197	Pyruvate metabolism		Reaction obtained from iOD907
	r_0124	2-Oxopropanal:NADP+ oxidoreductase	H2O[c] + methylglyoxal[c] + NADP(+)[c] => 2 H+[c] + NADPH[c] + pyruvate[c]	1.2.1.49	(KLMA_60481)	0	1000			kegg.reaction/R00205	Pyruvate metabolism		Reaction obtained from iOD907
	r_0125	(S)-malate:NAD+ oxidoreductase (decarboxylating)	(S)-malate[m] + NAD[m] => carbon dioxide[m] + NADH[m] + pyruvate[m]	1.1.1.38;1.1.1.39	(KLMA_60335)	0	1000			kegg.reaction/R00214	Pyruvate metabolism		Reaction obtained from iOD907
	r_0126	oxaloacetate carboxy-lyase (pyruvate-forming)	H+[c] + oxaloacetate[c] => carbon dioxide[c] + pyruvate[c]	1.1.1.38;1.1.1.40;4.1.1.3	(KLMA_60335)	0	1000			kegg.reaction/R00217	Pyruvate metabolism		Reaction obtained from iOD907
	r_0127	oxaloacetate carboxy-lyase (pyruvate-forming)	H+[m] + oxaloacetate[m] => carbon dioxide[m] + pyruvate[m]	1.1.1.38;1.1.1.40;4.1.1.3	(KLMA_60335)	0	1000			kegg.reaction/R00217	Pyruvate metabolism		Reaction obtained from iOD907
	r_0128	Acetyl-CoA hydrolase	acetyl-CoA[c] + H2O[c] => acetate[c] + coenzyme A[c] + H+[c]	3.1.2.1	(KLMA_20042)	0	1000			kegg.reaction/R00227	Pyruvate metabolism		Reaction obtained from iOD907
	r_0129	acetyl-CoA:glyoxylate C-acetyltransferase (thioester-hydrolysing, carboxymethyl-forming);	acetyl-CoA[c] + glyoxylate[c] + H2O[c] => (S)-malate[c] + coenzyme A[c] + H+[c]	2.3.3.9	(KLMA_60243)	0	1000			kegg.reaction/R00472	Pyruvate metabolism		Reaction obtained from iOD907
	r_0130	(R)-S-Lactoylglutathione hydrolase	(R)-S-lactoylglutathione[m] + H2O[m] <=> (R)-lactate[m] + glutathione[m] + H+[m]	3.1.2.6	(KLMA_30243)	-1000	1000			kegg.reaction/R01736	Pyruvate metabolism		Reaction obtained from iOD907
	r_0131	(R)-Lactaldehyde:NAD+ oxidoreductase	(R)-lactaldehyde[m] + NAD[m] <=> H+[m] + methylglyoxal[m] + NADH[m]	1.1.1.78;1.1.1.79	(KLMA_10097)	-1000	1000			kegg.reaction/R02527	Pyruvate metabolism		Reaction obtained from iOD907
	r_0132	(R)-S-Lactoylglutathione methylglyoxal-lyase (isomerizing)	(R)-S-lactoylglutathione[m] <=> glutathione[m] + methylglyoxal[m]	4.4.1.5	(KLMA_60462)	-1000	1000			kegg.reaction/R02530	Pyruvate metabolism		Reaction obtained from iOD907
	r_0133	(S)-Lactaldehyde:NADP+ oxidoreductase	(S)-lactaldehyde[m] + NADP(+)[m] <=> H+[m] + methylglyoxal[m] + NADPH[m]	1.2.1.49	(KLMA_30018) or (KLMA_60481)	-1000	1000			kegg.reaction/R02260	Pyruvate metabolism		Reaction added during manual curation
	r_0134	hydrogen-peroxide:hydrogen-peroxide oxidoreductase	2 hydrogen peroxide[c] => 2 H2O[c] + oxygen[c]	1.11.1.6	(KLMA_60401) or (KLMA_50419)	0	1000			kegg.reaction/R00009	Glyoxylate and dicarboxylate metabolism		Reaction obtained from iOD907
	r_0135	isocitrate glyoxylate-lyase (succinate-forming)	isocitrate[c] => glyoxylate[c] + succinate[c]	4.1.3.1	(KLMA_70179)	0	1000			kegg.reaction/R00479	Glyoxylate and dicarboxylate metabolism		Reaction obtained from iOD907
	r_0136	(2S,3R)-3-hydroxybutane-1,2,3-tricarboxylate pyruvate-lyase (succinate-forming)	(2S,3R)-3-hydroxybutane-1,2,3-tricarboxylic acid[m] <=> pyruvate[m] + succinate[m]	4.1.3.30	(KLMA_70179) or (KLMA_70429)	-1000	1000			kegg.reaction/R00409	Propanoate metabolism		Reaction obtained from iOD907
	r_0137	Propionyladenylate:CoA propionyltransferase	coenzyme A[c] + propionyladenylate[c] <=> AMP[c] + H+[c] + propionyl-CoA[c]	6.2.1.1;6.2.1.17	(KLMA_30602) or (KLMA_50533)	-1000	1000			kegg.reaction/R00926	Propanoate metabolism		Reaction obtained from iOD907
	r_0138	propanoyl-CoA:oxaloacetate C-propanoyltransferase (thioester-hydrolysing, 1-carboxyethyl-forming);	2-methylcitrate[c] + coenzyme A[c] + H+[c] <=> H2O[c] + oxaloacetate[c] + propionyl-CoA[c]	2.3.3.5	(KLMA_20105) or (KLMA_70444)	-1000	1000			kegg.reaction/R00931	Propanoate metabolism		Reaction obtained from iOD907
	r_0139	ATP:propanoate adenyltransferase	ATP[c] + propanoate[c] <=> diphosphate[c] + propionyladenylate[c]	6.2.1.1;6.2.1.17	(KLMA_30602) or (KLMA_50533)	-1000	1000			kegg.reaction/R01354	Propanoate metabolism		Reaction obtained from iOD907
	r_0140	2-Hydroxybutane-1,2,3-tricarboxylate hydro-lyase	2-methylcitrate[m] + 3 H+[m] => (Z)-but-2-ene-1,2,3-tricarboxylate[m] + H2O[m]	4.2.1.79	(KLMA_70443)	0	1000			kegg.reaction/R04424	Propanoate metabolism		Reaction obtained from iOD907
	r_0141	(2S,3R)-3-Hydroxybutane-1,2,3-tricarboxylate hydro-lyase	(2S,3R)-3-hydroxybutane-1,2,3-tricarboxylic acid[m] + 3 H+[m] <=> (Z)-but-2-ene-1,2,3-tricarboxylate[m] + H2O[m]	4.2.1.99	(KLMA_10153) or (KLMA_30312)	-1000	1000			kegg.reaction/R04425	Propanoate metabolism		Reaction obtained from iOD907
	r_0142	(R,R)-Butane-2,3-diol:NAD+ oxidoreductase	(R,R)-2,3-butanediol[c] + NAD[c] <=> (R)-acetoin[c] + H+[c] + NADH[c]	1.1.1.4	(KLMA_50016) or (KLMA_50017)	-1000	1000			kegg.reaction/R02946	Butanoate metabolism		Reaction obtained from KEGG
	r_0143	(R)-Acetoin:NAD+ oxidoreductase	(R)-acetoin[c] + NAD[c] <=> diacetyl[c] + H+[c] + NADH[c]	1.1.1.303	(KLMA_50016) or (KLMA_50017)	-1000	1000			kegg.reaction/R02855	Butanoate metabolism		Reaction obtained from KEGG
	r_0144	2-Acetolactate pyruvate-lyase (carboxylating)	2-(alpha-hydroxyethyl)thiamine diphosphate[m] + 2 H+[m] + pyruvate[m] => 2-acetyllactic acid[m] + TDP[m]	2.2.1.6	(KLMA_30105) or (KLMA_30148)	0	1000			kegg.reaction/R03050	Butanoate metabolism		Reaction obtained from KEGG
	r_0145	pyruvate:pyruvate acetaldehydetransferase (decarboxylating);	H+[m] + 2 pyruvate[m] => (S)-2-acetolactate[m] + carbon dioxide[m]	2.2.1.6	(KLMA_30148 and KLMA_30105)	0	1000			kegg.reaction/R00226	C5-Branched dibasic acid metabolism		Reaction obtained from iOD907
	r_0146	CDP-diacylglycerol:myo-inositol 3-phosphatidyltransferase	CDP-diacylglycerol[c] + myo-inositol[c] => 1-phosphatidyl-1D-myo-inositol[c] + CMP[c] + H+[c]	2.7.8.11	(KLMA_50434)	0	1000			kegg.reaction/R01802	Inositol phosphate metabolism		Reaction obtained from iOD907
	r_0147	D-myo-Inositol-1,3-bisphosphate 3-phosphohydrolase	D-myo-inositol 1,3-bisphosphate[c] + H2O[c] => 1D-myo-inositol 1-phosphate[c] + phosphate[c]	3.1.3.64	(KLMA_30028) or (KLMA_70102)	0	1000			kegg.reaction/R03330	Inositol phosphate metabolism		Reaction obtained from iOD907
	r_0148	ATP:1-Phosphatidyl-1D-myo-inositol 4-phosphotransferase	1-phosphatidyl-1D-myo-inositol[c] + ATP[c] => 1-phosphatidyl-1D-myo-inositol 4-phosphate[c] + ADP[c] + H+[c]	2.7.1.67	(KLMA_30155) or (KLMA_10108) or (KLMA_30314)	0	1000			kegg.reaction/R03361	Inositol phosphate metabolism		Reaction obtained from iOD907
	r_0149	ATP:1-phosphatidyl-1D-myo-inositol 3-phosphotransferase	1-phosphatidyl-1D-myo-inositol[c] + ATP[c] => 1-phosphatidyl-1D-myo-inositol 3-phosphate[c] + ADP[c] + H+[c]	2.7.1.137	(KLMA_50575)	0	1000			kegg.reaction/R03362	Inositol phosphate metabolism		Reaction obtained from iOD907
	r_0150	1-Phosphatidyl-1D-myo-inositol 3-phosphate 3-phosphohydrolase	1-phosphatidyl-1D-myo-inositol 3-phosphate[c] + H2O[c] => 1-phosphatidyl-1D-myo-inositol[c] + phosphate[c]	3.1.3.64	(KLMA_30028) or (KLMA_70102)	0	1000			kegg.reaction/R03363	Inositol phosphate metabolism		Reaction obtained from iOD907
	r_0151	1-Phosphatidyl-1D-myo-inositol-4,5-bisphosphate inositoltrisphosphohydrolase	1-phosphatidyl-D-myo-inositol 4,5-bisphosphate[c] + H2O[c] <=> 1,2-diacyl-sn-glycerol[c] + 1D-myo-inositol 1,4,5-trisphosphate[c] + H+[c]	3.1.4.11	(KLMA_80017) or (KLMA_80018)	-1000	1000			kegg.reaction/R03435	Inositol phosphate metabolism		Reaction obtained from iOD907
	r_0152	ATP:1-phosphatidyl-1D-myo-inositol-4-phosphate 5-phosphotransferase	1-phosphatidyl-1D-myo-inositol 4-phosphate[c] + ATP[c] => 1-phosphatidyl-D-myo-inositol 4,5-bisphosphate[c] + ADP[c] + H+[c]	2.7.1.68	(KLMA_50129)	0	1000			kegg.reaction/R03469	Inositol phosphate metabolism		Reaction obtained from iOD907
	r_0153	Phosphatidyl-myo-inositol-4,5-bisphosphate 4-phosphohydrolase	1-phosphatidyl-D-myo-inositol 4,5-bisphosphate[c] + H2O[c] => 1-phosphatidyl-1D-myo-inositol 4-phosphate[c] + phosphate[c]	3.1.3.36	(KLMA_50389) or (KLMA_60227) or (KLMA_60281)	0	1000			kegg.reaction/R04404	Inositol phosphate metabolism		Reaction obtained from iOD907
	r_0154	Phosphatidylinositol-3,4,5-trisphosphate 3-phosphohydrolase	H2O[c] + phosphatidylinositol-3,4,5-trisphosphate[c] <=> 1-phosphatidyl-D-myo-inositol 4,5-bisphosphate[c] + phosphate[c]	3.1.3.67	(KLMA_60260)	-1000	1000			kegg.reaction/R04513	Inositol phosphate metabolism		Reaction obtained from iOD907
	r_0155	ATP:1D-myo-inositol 1,3,4,5,6-pentakisphosphate 2-phosphotransferase	ADP[c] + H+[c] + myo-inositol hexakisphosphate[c] => ATP[c] + myo-inositol 1,3,4,5,6-pentakisphosphate[c]	2.7.1.158	(KLMA_70370)	0	1000			kegg.reaction/R05202	Inositol phosphate metabolism		Reaction obtained from iOD907
	r_0156	ATP:1D-myo-inositol-1,4,5-trisphosphate 6-phosphotransferase	1D-myo-inositol 1,4,5-trisphosphate[c] + ATP[c] <=> 1D-myo-inositol 1,4,5,6-tetrakisphosphate[c] + ADP[c] + H+[c]	2.7.1.151	(KLMA_50536)	-1000	1000			kegg.reaction/R05800	Inositol phosphate metabolism		Reaction obtained from iOD907
	r_0157	ATP:1D-myo-inositol-1,4,5-trisphosphate 6-phosphotransferase	1D-myo-inositol 1,4,5,6-tetrakisphosphate[c] + ATP[c] <=> ADP[c] + H+[c] + myo-inositol 1,3,4,5,6-pentakisphosphate[c]	2.7.1.151	(KLMA_50536)	-1000	1000			kegg.reaction/R05801	Inositol phosphate metabolism		Reaction obtained from iOD907
	r_0158	ATP:1-phosphatidyl-1D-myo-inositol-3-phosphate 5-phosphotransferase	1-phosphatidyl-1D-myo-inositol 3-phosphate[c] + ATP[c] <=> 1-phosphatidyl-1D-myo-inositol 3,5-bisphosphate[c] + ADP[c] + H+[c]	2.7.1.150	(KLMA_20473)	-1000	1000			kegg.reaction/R05802	Inositol phosphate metabolism		Reaction obtained from iOD907
	r_0159	D-Fructose 6-phosphate:D-glyceraldehyde-3-phosphate glycolaldehyde transferase	D-fructose 6-phosphate[c] + D-glyceraldehyde 3-phosphate[c] <=> D-erythrose 4-phosphate[c] + D-xylulose 5-phosphate[c]	2.2.1.1	(KLMA_80302)	-1000	1000			kegg.reaction/R01067	Carbon fixation in photosynthetic organisms		Reaction obtained from iOD907
	r_0160	Sedoheptulose 1,7-bisphosphate D-glyceraldehyde-3-phosphate-lyase	D-erythrose 4-phosphate[c] + dihydroxyacetone phosphate[c] => sedoheptulose 1,7-bisphosphate[c]	4.1.2.13	(KLMA_40388)	0	1000			kegg.reaction/R01829	Carbon fixation in photosynthetic organisms		Reaction obtained from iOD907
	r_0161	Sedoheptulose 1,7-bisphosphate 1-phosphohydrolase	H2O[c] + sedoheptulose 1,7-bisphosphate[c] => phosphate[c] + sedoheptulose 7-phosphate[c]	3.1.3.11;3.1.3.37	(KLMA_60452) or (KLMA_60019)	0	1000			kegg.reaction/R01845	Carbon fixation in photosynthetic organisms		Reaction obtained from iOD907
	r_0162	S-Formylglutathione hydrolase	H2O[c] + S-formylglutathione[c] => formate[c] + glutathione[c] + H+[c]	3.1.2.12	(KLMA_50082)	0	1000			kegg.reaction/R00527	Methane metabolism		Reaction obtained from iOD907
	r_0163	methanol:hydrogen-peroxide oxidoreductase	hydrogen peroxide[c] + methanol[c] => formaldehyde[c] + 2 H2O[c]	1.11.1.6;1.11.1.7	(KLMA_60401) or (KLMA_50419)	0	1000			kegg.reaction/R00602	Methane metabolism		Reaction obtained from iOD907
	r_0164	D-Fructose-1,6-bisphosphate 1-phosphohydrolase	D-fructose 1,6-bisphosphate[c] + H2O[c] => D-fructose 6-phosphate[c] + 4 H+[c] + phosphate[c]	3.1.3.11	(KLMA_60452)	0	1000			kegg.reaction/R00762	Methane metabolism		Reaction obtained from iOD907
	r_0165	D-fructose-1,6-bisphosphate D-glyceraldehyde-3-phosphate-lyase (glycerone-phosphate-forming)	D-glyceraldehyde 3-phosphate[c] + dihydroxyacetone phosphate[c] + 4 H+[c] <=> D-fructose 1,6-bisphosphate[c]	4.1.2.13	(KLMA_40388)	-1000	1000			kegg.reaction/R01068	Methane metabolism		Reaction obtained from iOD907
	r_0166	H+[c]+NADPH[c]+oxygen[c]+trimethylamine[c]<=>H2O[c]+NADP(+)[c]+trimethylamine N-oxide[c]	H+[c] + NADPH[c] + oxygen[c] + trimethylamine[c] <=> H2O[c] + NADP(+)[c] + trimethylamine N-oxide[c]	1.14.13.8	(KLMA_10464) or (KLMA_20781) or (KLMA_30019) or (KLMA_40153)	-1000	1000			kegg.reaction/R05623	Methane metabolism		Reaction obtained from iOD907
	r_0167	S-(hydroxymethyl)glutathione dehydrogenase	NAD[c] + S-(hydroxymethyl)glutathione[c] <=> NADH[c] + S-formylglutathione[c]	1.1.1.284	(KLMA_50315) or (KLMA_40624)	-1000	1000			kegg.reaction/R06983	Methane metabolism		Reaction obtained from iOD907
	r_0168	S-(hydroxymethyl)glutathione dehydrogenase	NAD[m] + S-(hydroxymethyl)glutathione[m] <=> NADH[m] + S-formylglutathione[m]	1.1.1.284	(KLMA_50315) or (KLMA_40624)	-1000	1000			kegg.reaction/R06983	Methane metabolism		Reaction obtained from iOD907
	r_0169	glycine synthase;	L-glycine[c] + NAD[c] + THF[c] => 5,10-methylenetetrahydrofolate[c] + ammonium[c] + carbon dioxide[c] + 2 H+[c] + NADH[c]	1.4.4.2;1.8.1.4;2.1.2.10	(KLMA_50231) or (KLMA_50333) or (KLMA_60420)	0	1000			kegg.reaction/R01221	Nitrogen metabolism		Reaction obtained from iOD907
	r_0170	glycine synthase;	L-glycine[m] + NAD[m] + THF[m] => 5,10-methylenetetrahydrofolate[m] + ammonium[m] + carbon dioxide[m] + 2 H+[m] + NADH[m]	1.4.4.2;1.8.1.4;2.1.2.10	(KLMA_50231) or (KLMA_50333) or (KLMA_60420)	0	1000			kegg.reaction/R01221	Nitrogen metabolism		Reaction obtained from iOD907
	r_0171	Cystathionine L-homocysteine-lyase (deaminating)	cystathionine[c] + H2O[c] <=> ammonium[c] + L-homocysteine[c] + pyruvate[c]	4.4.1.8	(KLMA_30325)	-1000	1000			kegg.reaction/R01285	Nitrogen metabolism		Reaction obtained from iOD907
	r_0172	3'-Phospho-5'-adenylyl sulfate 3'-phosphohydrolase	3-phospho-5-adenylyl sulfate[c] + H2O[c] => 5-adenylyl sulfate[c] + phosphate[c]	3.1.3.7	(KLMA_60279)	0	1000			kegg.reaction/R00508	Sulfur metabolism		Reaction obtained from iOD907
	r_0173	hydrogen-sulfide:NADP+ oxidoreductase	3 H+[c] + 3 NADPH[c] + sulphite[c] => 3 H2O[c] + hydrogen sulfide[c] + 3 NADP(+)[c]	1.8.1.2	(KLMA_50471 and KLMA_40494)	0	1000			kegg.reaction/R00858	Sulfur metabolism		Reaction obtained from iOD907
	r_0174	adenosine 3',5'-bisphosphate,sulphite:oxidized-thioredoxin oxidoreductase (3'-phosphoadenosine-5'-phosphosulfate -forming)	3-phospho-5-adenylyl sulfate[c] + TRX1[c] <=> adenosine 3',5'-bismonophosphate[c] + H+[c] + sulphite[c] + TRX1 disulphide[c]	1.8.4.8	(KLMA_70271)	-1000	1000			kegg.reaction/R02021	Sulfur metabolism		Reaction obtained from iOD907
	r_0175	4 ferrocytochrome c[m]+6 H+[m]+oxygen[m]=>4 ferricytochrome c[m]+6 H+[c]+2 H2O[m]	4 ferrocytochrome c[m] + 6 H+[m] + oxygen[m] => 4 ferricytochrome c[m] + 6 H+[c] + 2 H2O[m]		(KLMA_20798) or (KLMA_90002) or (KLMA_90011) or (KLMA_80159) or (KLMA_80322) or (KLMA_40468) or (KLMA_40467) or (KLMA_40511) or (KLMA_60198) or (KLMA_90009) or (KLMA_70307)	0	1000				Oxidative phosphorylation		Reaction obtained from iOD907
	r_0176	2 ferricytochrome c[m]+1.5 H+[m]+ubiquinol-6[m]=>2 ferrocytochrome c[m]+1.5 H+[c]+ubiquinone-6[m]	2 ferricytochrome c[m] + 1.5 H+[m] + ubiquinol-6[m] => 2 ferrocytochrome c[m] + 1.5 H+[c] + ubiquinone-6[m]		(KLMA_90003) or (KLMA_30267)	0	1000				Oxidative phosphorylation		Reaction obtained from iOD907
	r_0177	ADP[m]+3 H+[c]+phosphate[m]=>ATP[m]+3 H+[m]+H2O[m]	ADP[m] + 3 H+[c] + phosphate[m] => ATP[m] + 3 H+[m] + H2O[m]		(KLMA_90010) or (KLMA_50597) or (KLMA_90009) or (KLMA_90012) or (KLMA_10024) or (KLMA_60192) or (KLMA_70216) or (KLMA_20085) or (KLMA_10717) or (KLMA_40417)	0	1000				Oxidative phosphorylation		Reaction obtained from iOD907
	r_0178	Acetyl-CoA:acetyl-CoA C-acetyltransferase	2 acetyl-CoA[c] <=> acetoacetyl-CoA[c] + coenzyme A[c]	2.3.1.9	(KLMA_60383)	-1000	1000			kegg.reaction/R00238	Fatty acid metabolism		Reaction obtained from iOD907
	r_0179	Butanoyl-CoA:oxygen 2-oxidoreductase	butanoyl-CoA[c] + FAD[c] + H+[c] => crotonoyl-CoA[c] + FADH2[c]	1.3.3.6;1.3.99.3;1.3.99.-	(KLMA_60029) or (KLMA_20263)	0	1000			kegg.reaction/R01175	Fatty acid metabolism		Reaction obtained from iOD907
	r_0180	Palmitoyl-CoA:oxygen 2-oxidoreductase	FAD[c] + H+[c] + palmitoyl-CoA[c] => FADH2[c] + hexadec-2-enoyl-CoA[c]	1.3.3.6;1.3.99.3;1.3.99.13;1.3.99.-	(KLMA_60029) or (KLMA_20263)	0	1000			kegg.reaction/R01279	Fatty acid metabolism		Reaction obtained from iOD907
	r_0181	Palmitate:CoA ligase (AMP-forming)	ATP[c] + coenzyme A[c] + palmitate[c] => AMP[c] + diphosphate[c] + palmitoyl-CoA[c]	6.2.1.3	(KLMA_30088) or (KLMA_70312)	0	1000			kegg.reaction/R01280	Fatty acid metabolism		Reaction obtained from iOD907
	r_0182	Palmitaldehyde:NAD+ oxidoreductase	H2O[c] + hexadecanal[c] + NAD[c] <=> 2 H+[c] + NADH[c] + palmitate[c]	1.2.1.48	(KLMA_30107)	-1000	1000			kegg.reaction/R01704	Fatty acid metabolism		Reaction obtained from iOD907
	r_0183	(S)-3-Hydroxybutanoyl-CoA:NAD+ oxidoreductase	(S)-3-hydroxybutanoyl-CoA[c] + NAD[c] <=> acetoacetyl-CoA[c] + H+[c] + NADH[c]	1.1.1.35	(KLMA_70426) or (KLMA_30357)	-1000	1000			kegg.reaction/R01975	Fatty acid metabolism		Reaction obtained from iOD907
	r_0184	(S)-3-Hydroxybutanoyl-CoA hydro-lyase	(S)-3-hydroxybutanoyl-CoA[c] <=> crotonoyl-CoA[c] + H2O[c]	4.2.1.17;4.2.1.55	(KLMA_70426)	-1000	1000			kegg.reaction/R03026	Fatty acid metabolism		Reaction obtained from iOD907
	r_0185	Octanoyl-CoA:oxygen 2-oxidoreductase	FAD[c] + H+[c] + octanoyl-CoA[c] => FADH2[c] + trans-oct-2-enoyl-CoA[c]	1.3.3.6;1.3.99.3;1.3.99.13;1.3.99.-	(KLMA_60029) or (KLMA_20263)	0	1000			kegg.reaction/R03777	Fatty acid metabolism		Reaction obtained from iOD907
	r_0186	Lauroyl-CoA:(acceptor) 2,3-oxidoreductase	FAD[c] + H+[c] + lauroyl-CoA[c] => FADH2[c] + trans-dodec-2-enoyl-CoA[c]	1.3.3.6;1.3.99.3;1.3.99.13;1.3.99.-	(KLMA_60029) or (KLMA_20263)	0	1000			kegg.reaction/R03857	Fatty acid metabolism		Reaction obtained from iOD907
	r_0187	Tetradecanoyl-CoA:(acceptor) 2,3-oxidoreductase	FAD[c] + H+[c] + myristoyl-CoA[c] => FADH2[c] + trans-tetradec-2-enoyl-CoA[c]	1.3.3.6;1.3.99.3;1.3.99.13;1.3.99.-	(KLMA_60029) or (KLMA_20263)	0	1000			kegg.reaction/R03990	Fatty acid metabolism		Reaction obtained from iOD907
	r_0188	Hexanoyl-CoA:(acceptor) 2,3-oxidoreductase	FAD[c] + H+[c] + hexanoyl-CoA[c] => FADH2[c] + trans-hex-2-enoyl-CoA[c]	1.3.3.6;1.3.99.3;1.3.99.13;1.3.99.-	(KLMA_60029) or (KLMA_20263)	0	1000			kegg.reaction/R04751	Fatty acid metabolism		Reaction obtained from iOD907
	r_0189	Decanoyl-CoA:(acceptor) 2,3-oxidoreductase	decanoyl-CoA[c] + FAD[c] + H+[c] => FADH2[c] + trans-dec-2-enoyl-CoA[c]	1.3.3.6;1.3.99.3;1.3.99.13;1.3.99.-	(KLMA_60029) or (KLMA_20263)	0	1000			kegg.reaction/R04754	Fatty acid metabolism		Reaction obtained from iOD907
	r_0190	acetyl-CoA:[acyl-carrier-protein] S-acetyltransferase	acetyl-CoA[c] + ACP1[c] => acetyl-ACP[c] + coenzyme A[c]	2.3.1.38;2.3.1.85;2.3.1.86;2.3.1.180	(KLMA_40526) or (KLMA_70219)	0	1000			kegg.reaction/R01624	Fatty acid biosynthesis		Reaction obtained from iOD907
	r_0191	acetyl-CoA:[acyl-carrier-protein] S-acetyltransferase	acetyl-CoA[m] + ACP1[m] => acetyl-ACP[m] + coenzyme A[m]	2.3.1.38;2.3.1.85;2.3.1.86;2.3.1.180	(KLMA_40526) or (KLMA_70219)	0	1000			kegg.reaction/R01624	Fatty acid biosynthesis		Reaction obtained from iOD907
	r_0192	Malonyl-CoA:[acyl-carrier-protein] S-malonyltransferase	ACP1[c] + H+[c] + malonyl-CoA[c] <=> carboxyacetyl-ACP[c] + coenzyme A[c]	2.3.1.39;2.3.1.85;2.3.1.86	(KLMA_40526) or (KLMA_70219) or (KLMA_20796)	-1000	1000			kegg.reaction/R01626	Fatty acid biosynthesis		Reaction obtained from iOD907
	r_0193	Malonyl-CoA:[acyl-carrier-protein] S-malonyltransferase	ACP1[m] + H+[m] + malonyl-CoA[m] <=> carboxyacetyl-ACP[m] + coenzyme A[m]	2.3.1.39;2.3.1.85;2.3.1.86	(KLMA_40526) or (KLMA_20796)	-1000	1000			kegg.reaction/R01626	Fatty acid biosynthesis		Reaction obtained from iOD907
	r_0194	Oleoyl-[acyl-carrier protein] hydrolase	H2O[c] + hexadecanoyl-[acp][c] => ACP1[c] + H+[c] + palmitate[c]	2.3.1.85;3.1.2.14	(KLMA_40526)	0	1000			kegg.reaction/R01706	Fatty acid biosynthesis		Reaction obtained from iOD907
	r_0195	Oleoyl-[acyl-carrier-protein] hydrolase	H2O[c] + oleoyl-[acp][c] => ACP1[c] + H+[c] + oleate[c]	3.1.2.14	(KLMA_40526)	0	1000			kegg.reaction/R02814	Fatty acid biosynthesis		Reaction obtained from iOD907
	r_0196	Acyl-[acyl-carrier-protein],hydrogen-donor:oxygen oxidoreductase	H+[c] + NADH[c] + octadecanoyl-[acp][c] + oxygen[c] => 2 H2O[c] + NAD[c] + oleoyl-[acp][c]	1.14.19.2		0	1000			kegg.reaction/R03370	Fatty acid biosynthesis		Reaction obtained from iOD907
	r_0197	Dodecanoyl-[acyl-carrier-protein] hydrolase	dodecanoyl-[acp][c] + H2O[c] => ACP1[c] + H+[c] + laurate[c]	3.1.2.14;3.1.2.21	(KLMA_40526)	0	1000			kegg.reaction/R04014	Fatty acid biosynthesis		Reaction obtained from iOD907
	r_0198	Acyl-[acyl-carrier-protein]:malonyl-[acyl-carrier-protein] C-acyltransferase (decarboxylating)	acetyl-ACP[c] + carboxyacetyl-ACP[c] => acetoacetyl-[acp][c] + ACP1[c] + carbon dioxide[c]	2.3.1.41;2.3.1.85;2.3.1.86;2.3.1.179	(KLMA_70184)	0	1000			kegg.reaction/R04355	Fatty acid biosynthesis		Reaction obtained from iOD907
	r_0199	Acyl-[acyl-carrier-protein]:malonyl-[acyl-carrier-protein] C-acyltransferase (decarboxylating)	acetyl-ACP[m] + carboxyacetyl-ACP[m] => acetoacetyl-[acp][m] + ACP1[m] + carbon dioxide[m]	2.3.1.41;2.3.1.85;2.3.1.86;2.3.1.179	(KLMA_70184)	0	1000			kegg.reaction/R04355	Fatty acid biosynthesis		Reaction obtained from iOD907
	r_0200	biotin-carboxyl-carrier-protein:carbon-dioxide ligase (ADP-forming)	ATP[c] + bicarbonate[c] + holo-[carboxylase][c] <=> ADP[c] + carboxybiotin-carboxyl-carrier protein[c] + H+[c] + phosphate[c]	6.3.4.14	(KLMA_60469)	-1000	1000			kegg.reaction/R04385	Fatty acid biosynthesis		Reaction obtained from iOD907
	r_0201	biotin-carboxyl-carrier-protein:carbon-dioxide ligase (ADP-forming)	ATP[m] + bicarbonate[m] + holo-[carboxylase][m] <=> ADP[m] + carboxybiotin-carboxyl-carrier protein[m] + H+[m] + phosphate[m]	6.3.4.14	(KLMA_60469)	-1000	1000			kegg.reaction/R04385	Fatty acid biosynthesis		Reaction obtained from iOD907
	r_0202	Acetyl-CoA:carbon-dioxide ligase (ADP-forming)	acetyl-CoA[c] + carboxybiotin-carboxyl-carrier protein[c] <=> holo-[carboxylase][c] + malonyl-CoA[c]	6.4.1.2	(KLMA_60469)	-1000	1000			kegg.reaction/R04386	Fatty acid biosynthesis		Reaction obtained from iOD907
	r_0203	Acetyl-CoA:carbon-dioxide ligase (ADP-forming)	acetyl-CoA[c] + carboxybiotin-carboxyl-carrier protein[m] <=> holo-[carboxylase][m] + malonyl-CoA[m]	6.4.1.2	(KLMA_60469)	-1000	1000			kegg.reaction/R04386	Fatty acid biosynthesis		Reaction obtained from iOD907
	r_0204	(3R)-3-Hydroxybutanoyl-[acyl-carrier-protein] hydro-lyase	(3R)-3-hydroxybutanoyl-[acp][c] <=> but-2-enoyl-[acp][c] + H2O[c]	4.2.1.58	(KLMA_40526)	-1000	1000			kegg.reaction/R04428	Fatty acid biosynthesis		Reaction obtained from iOD907
	r_0205	(3R)-3-Hydroxybutanoyl-[acyl-carrier-protein] hydro-lyase	(3R)-3-hydroxybutanoyl-[acp][m] <=> but-2-enoyl-[acp][m] + H2O[m]	4.2.1.58	(KLMA_40526)	-1000	1000			kegg.reaction/R04428	Fatty acid biosynthesis		Reaction obtained from iOD907
	r_0206	Butyryl-[acyl-carrier protein]:malonyl-CoA C-acyltransferase(decarboxylating, oxoacyl- and enoyl-reducing)	butyryl-[acp][c] + NAD[c] <=> but-2-enoyl-[acp][c] + H+[c] + NADH[c]	1.3.1.9;2.3.1.86	(KLMA_40526) or (KLMA_70219)	-1000	1000			kegg.reaction/R04429	Fatty acid biosynthesis		Reaction obtained from iOD907
	r_0207	Butyryl-[acyl-carrier protein]:malonyl-CoA C-acyltransferase(decarboxylating, oxoacyl- and enoyl-reducing)	butyryl-[acp][m] + NAD[m] <=> but-2-enoyl-[acp][m] + H+[m] + NADH[m]	1.3.1.9;2.3.1.86	(KLMA_40526) or (KLMA_70219)	-1000	1000			kegg.reaction/R04429	Fatty acid biosynthesis		Reaction obtained from iOD907
	r_0208	Butyryl-[acyl-carrier protein]:malonyl-CoA C-acyltransferase(decarboxylating, oxoacyl- and enoyl-reducing and thioester-hydrolysing)	butyryl-[acp][c] + NADP(+)[c] <=> but-2-enoyl-[acp][c] + H+[c] + NADPH[c]	1.3.1.10	(KLMA_60271)	-1000	1000			kegg.reaction/R04430	Fatty acid biosynthesis		Reaction obtained from iOD907
	r_0209	Butyryl-[acyl-carrier protein]:malonyl-CoA C-acyltransferase(decarboxylating, oxoacyl- and enoyl-reducing and thioester-hydrolysing)	butyryl-[acp][m] + NADP(+)[m] <=> but-2-enoyl-[acp][m] + H+[m] + NADPH[m]	1.3.1.10	(KLMA_60271)	-1000	1000			kegg.reaction/R04430	Fatty acid biosynthesis		Reaction obtained from iOD907
	r_0210	(3R)-3-Hydroxybutanoyl-[acyl-carrier protein]:NADP+ oxidoreductase	(3R)-3-hydroxybutanoyl-[acp][c] + NADP(+)[c] <=> acetoacetyl-[acp][c] + H+[c] + NADPH[c]	1.1.1.100;2.3.1.85;2.3.1.86	(KLMA_70219)	-1000	1000			kegg.reaction/R04533	Fatty acid biosynthesis		Reaction obtained from iOD907
	r_0211	(3R)-3-Hydroxybutanoyl-[acyl-carrier protein]:NADP+ oxidoreductase	(3R)-3-hydroxybutanoyl-[acp][m] + NADP(+)[m] <=> acetoacetyl-[acp][m] + H+[m] + NADPH[m]	1.1.1.100;2.3.1.85;2.3.1.86	(KLMA_70219)	-1000	1000			kegg.reaction/R04533	Fatty acid biosynthesis		Reaction obtained from iOD907
	r_0212	(3R)-3-Hydroxydecanoyl-[acyl-carrier-protein]:NADP+ oxidoreductase	(3R)-3-hydroxydecanoyl-[acp][c] + NADP(+)[c] <=> 3-oxodecanoyl-[acp][c] + H+[c] + NADPH[c]	1.1.1.100;2.3.1.85;2.3.1.86	(KLMA_40526) or (KLMA_70219)	-1000	1000			kegg.reaction/R04534	Fatty acid biosynthesis		Reaction obtained from iOD907
	r_0213	(3R)-3-Hydroxydecanoyl-[acyl-carrier-protein]:NADP+ oxidoreductase	(3R)-3-hydroxydecanoyl-[acp][m] + NADP(+)[m] <=> 3-oxodecanoyl-[acp][m] + H+[m] + NADPH[m]	1.1.1.100;2.3.1.85;2.3.1.86	(KLMA_70219)	-1000	1000			kegg.reaction/R04534	Fatty acid biosynthesis		Reaction obtained from iOD907
	r_0214	(3R)-3-Hydroxybutanoyl-[acyl-carrier-protein] hydro-lyase	(3R)-3-hydroxydecanoyl-[acp][c] <=> H2O[c] + trans-dec-2-enoyl-[acp][c]	2.3.1.85;2.3.1.86;4.2.1.58;4.2.1.60	(KLMA_40526) or (KLMA_70219)	-1000	1000			kegg.reaction/R04535	Fatty acid biosynthesis		Reaction obtained from iOD907
	r_0215	(3R)-3-Hydroxybutanoyl-[acyl-carrier-protein] hydro-lyase	(3R)-3-hydroxydecanoyl-[acp][m] <=> H2O[m] + trans-dec-2-enoyl-[acp][m]	2.3.1.85;2.3.1.86;4.2.1.58;4.2.1.60	(KLMA_40526) or (KLMA_70219)	-1000	1000			kegg.reaction/R04535	Fatty acid biosynthesis		Reaction obtained from iOD907
	r_0216	(3R)-3-Hydroxyoctanoyl-[acyl-carrier-protein]:NADP+ oxidoreductase	(3R)-3-hydroxyoctanoyl-[acp][c] + NADP(+)[c] <=> 3-oxooctanoyl-[acp][c] + H+[c] + NADPH[c]	1.1.1.100;2.3.1.85;2.3.1.86	(KLMA_40526) or (KLMA_70219)	-1000	1000			kegg.reaction/R04536	Fatty acid biosynthesis		Reaction obtained from iOD907
	r_0217	(3R)-3-Hydroxybutanoyl-[acyl-carrier-protein] hydro-lyase;	(3R)-3-hydroxyoctanoyl-[acp][c] <=> H2O[c] + trans-oct-2-enoyl-[acp][c]	2.3.1.85;2.3.1.86;4.2.1.58;4.2.1.59	(KLMA_40526) or (KLMA_70219)	-1000	1000			kegg.reaction/R04537	Fatty acid biosynthesis		Reaction obtained from iOD907
	r_0218	(3R)-3-Hydroxybutanoyl-[acyl-carrier-protein] hydro-lyase;	(3R)-3-hydroxyoctanoyl-[acp][m] <=> H2O[m] + trans-oct-2-enoyl-[acp][m]	2.3.1.85;2.3.1.86;4.2.1.58;4.2.1.59	(KLMA_40526) or (KLMA_70219)	-1000	1000			kegg.reaction/R04537	Fatty acid biosynthesis		Reaction obtained from iOD907
	r_0219	(3R)-3-Hydroxypalmitoyl-[acyl-carrier-protein]:NADP+ oxidoreductase	(3R)-3-hydroxypalmitoyl-[acp][c] + NADP(+)[c] <=> 3-oxohexadecanoyl-[acp][c] + H+[c] + NADPH[c]	1.1.1.100;2.3.1.85;2.3.1.86	(KLMA_40526) or (KLMA_70219)	-1000	1000			kegg.reaction/R04543	Fatty acid biosynthesis		Reaction obtained from iOD907
	r_0220	(3R)-3-Hydroxypalmitoyl-[acyl-carrier-protein] hydro-lyase	(3R)-3-hydroxypalmitoyl-[acp][c] <=> H2O[c] + trans-hexadec-2-enoyl-[acp][c]	2.3.1.85;2.3.1.86;4.2.1.61	(KLMA_40526) or (KLMA_70219)	-1000	1000			kegg.reaction/R04544	Fatty acid biosynthesis		Reaction obtained from iOD907
	r_0221	(3R)-3-Hydroxypalmitoyl-[acyl-carrier-protein] hydro-lyase	(3R)-3-hydroxypalmitoyl-[acp][m] <=> H2O[m] + trans-hexadec-2-enoyl-[acp][m]	2.3.1.85;2.3.1.86;4.2.1.61	(KLMA_40526) or (KLMA_70219)	-1000	1000			kegg.reaction/R04544	Fatty acid biosynthesis		Reaction obtained from iOD907
	r_0222	(3R)-3-Hydroxytetradecanoyl-[acyl-carrier-protein]:NADP+ oxidoreductase	(3R)-3-hydroxytetradecanoyl-[acp][c] + NADP(+)[c] <=> 3-oxotetradecanoyl-[acp][c] + H+[c] + NADPH[c]	1.1.1.100;2.3.1.85;2.3.1.86	(KLMA_40526) or (KLMA_70219)	-1000	1000			kegg.reaction/R04566	Fatty acid biosynthesis		Reaction obtained from iOD907
	r_0223	(3R)-3-Hydroxypalmitoyl-[acyl-carrier-protein] hydro-lyase	(3R)-3-hydroxytetradecanoyl-[acp][c] <=> H2O[c] + trans-tetradec-2-enoyl-[acp][c]	2.3.1.85;2.3.1.86;4.2.1.61	(KLMA_40526) or (KLMA_70219)	-1000	1000			kegg.reaction/R04568	Fatty acid biosynthesis		Reaction obtained from iOD907
	r_0224	(3R)-3-Hydroxypalmitoyl-[acyl-carrier-protein] hydro-lyase	(3R)-3-hydroxytetradecanoyl-[acp][m] <=> H2O[m] + trans-tetradec-2-enoyl-[acp][m]	2.3.1.85;2.3.1.86;4.2.1.61	(KLMA_40526) or (KLMA_70219)	-1000	1000			kegg.reaction/R04568	Fatty acid biosynthesis		Reaction obtained from iOD907
	r_0225	Dodecanoyl-[acyl-carrier protein]:malonyl-CoA C-acyltransferase(decarboxylating, oxoacyl- and enoyl-reducing)	dodecanoyl-[acp][c] + NAD[c] <=> H+[c] + NADH[c] + trans-dodec-2-enoyl-[acp][c]	1.3.1.9;2.3.1.86	(KLMA_40526) or (KLMA_70219)	-1000	1000			kegg.reaction/R04724	Fatty acid biosynthesis		Reaction obtained from iOD907
	r_0226	Dodecanoyl-[acyl-carrier protein]:malonyl-CoA C-acyltransferase(decarboxylating, oxoacyl- and enoyl-reducing)	dodecanoyl-[acp][m] + NAD[m] <=> H+[m] + NADH[m] + trans-dodec-2-enoyl-[acp][m]	1.3.1.9;2.3.1.86	(KLMA_40526) or (KLMA_70219)	-1000	1000			kegg.reaction/R04724	Fatty acid biosynthesis		Reaction obtained from iOD907
	r_0227	Dodecanoyl-[acyl-carrier protein]: malonyl-CoA C-acyltransferase(decarboxylating, oxoacyl- and enoyl-reducing and thioester-hydrolysing)	dodecanoyl-[acp][c] + NADP(+)[c] <=> H+[c] + NADPH[c] + trans-dodec-2-enoyl-[acp][c]	1.3.1.10;2.3.1.85	(KLMA_60271)	-1000	1000			kegg.reaction/R04725	Fatty acid biosynthesis		Reaction obtained from iOD907
	r_0228	Dodecanoyl-[acyl-carrier protein]: malonyl-CoA C-acyltransferase(decarboxylating, oxoacyl- and enoyl-reducing and thioester-hydrolysing)	dodecanoyl-[acp][m] + NADP(+)[m] <=> H+[m] + NADPH[m] + trans-dodec-2-enoyl-[acp][m]	1.3.1.10;2.3.1.85	(KLMA_60271)	-1000	1000			kegg.reaction/R04725	Fatty acid biosynthesis		Reaction obtained from iOD907
	r_0229	dodecanoyl-[acyl-carrier-protein]:malonyl-[acyl-carrier-protein] C-acyltransferase (decarboxylating)	carboxyacetyl-ACP[c] + dodecanoyl-[acp][c] => 3-oxotetradecanoyl-[acp][c] + ACP1[c] + carbon dioxide[c]	2.3.1.41;2.3.1.85;2.3.1.86;2.3.1.179	(KLMA_70184) or (KLMA_40526) or (KLMA_70219)	0	1000			kegg.reaction/R04726	Fatty acid biosynthesis		Reaction obtained from iOD907
	r_0230	butyryl-[acyl-carrier protein]:malonyl-[acyl-carrier-protein] C-acyltransferase (decarboxylating)	butyryl-[acp][c] + carboxyacetyl-ACP[c] => 3-oxohexanoyl-[acp][c] + ACP1[c] + carbon dioxide[c]	2.3.1.41;2.3.1.85;2.3.1.86;2.3.1.179	(KLMA_70184) or (KLMA_40526) or (KLMA_70219)	0	1000			kegg.reaction/R04952	Fatty acid biosynthesis		Reaction obtained from iOD907
	r_0231	(3R)-3-Hydroxyhexanoyl-[acyl-carrier-protein]:NADP+ oxidoreductase	(R)-3-hydroxyhexanoyl-[acp][c] + NADP(+)[c] <=> 3-oxohexanoyl-[acp][c] + H+[c] + NADPH[c]	1.1.1.100;2.3.1.85;2.3.1.86	(KLMA_40526) or (KLMA_70219)	-1000	1000			kegg.reaction/R04953	Fatty acid biosynthesis		Reaction obtained from iOD907
	r_0232	(3R)-3-Hydroxybutanoyl-[acyl-carrier-protein] hydro-lyase	(R)-3-hydroxyhexanoyl-[acp][c] <=> H2O[c] + trans-hex-2-enoyl-[acp][c]	2.3.1.85;2.3.1.86;4.2.1.58	(KLMA_40526) or (KLMA_70219)	-1000	1000			kegg.reaction/R04954	Fatty acid biosynthesis		Reaction obtained from iOD907
	r_0233	(3R)-3-Hydroxybutanoyl-[acyl-carrier-protein] hydro-lyase	(R)-3-hydroxyhexanoyl-[acp][m] <=> H2O[m] + trans-hex-2-enoyl-[acp][m]	2.3.1.85;2.3.1.86;4.2.1.58	(KLMA_40526) or (KLMA_70219)	-1000	1000			kegg.reaction/R04954	Fatty acid biosynthesis		Reaction obtained from iOD907
	r_0234	Hexanoyl-[acyl-carrier protein]:malonyl-CoA C-acyltransferase(decarboxylating, oxoacyl- and enoyl-reducing)	hexanoyl-[acp][c] + NAD[c] <=> H+[c] + NADH[c] + trans-hex-2-enoyl-[acp][c]	1.3.1.9;2.3.1.86	(KLMA_40526) or (KLMA_70219)	-1000	1000			kegg.reaction/R04955	Fatty acid biosynthesis		Reaction obtained from iOD907
	r_0235	Hexanoyl-[acyl-carrier protein]:malonyl-CoA C-acyltransferase(decarboxylating, oxoacyl- and enoyl-reducing)	hexanoyl-[acp][m] + NAD[m] <=> H+[m] + NADH[m] + trans-hex-2-enoyl-[acp][m]	1.3.1.9;2.3.1.86	(KLMA_40526) or (KLMA_70219)	-1000	1000			kegg.reaction/R04955	Fatty acid biosynthesis		Reaction obtained from iOD907
	r_0236	Hexanoyl-[acyl-carrier protein]:oxoacyl- and enoyl-reducing and thioester-hydrolysing)	hexanoyl-[acp][c] + NADP(+)[c] <=> H+[c] + NADPH[c] + trans-hex-2-enoyl-[acp][c]	1.3.1.10;2.3.1.85	(KLMA_60271)	-1000	1000			kegg.reaction/R04956	Fatty acid biosynthesis		Reaction obtained from iOD907
	r_0237	Hexanoyl-[acyl-carrier protein]:oxoacyl- and enoyl-reducing and thioester-hydrolysing)	hexanoyl-[acp][m] + NADP(+)[m] <=> H+[m] + NADPH[m] + trans-hex-2-enoyl-[acp][m]	1.3.1.10;2.3.1.85	(KLMA_60271)	-1000	1000			kegg.reaction/R04956	Fatty acid biosynthesis		Reaction obtained from iOD907
	r_0238	hexanoyl-[acyl-carrier protein]:malonyl-[acyl-carrier-protein] C-acyltransferase (decarboxylating)	carboxyacetyl-ACP[c] + hexanoyl-[acp][c] => 3-oxooctanoyl-[acp][c] + ACP1[c] + carbon dioxide[c]	2.3.1.41;2.3.1.85;2.3.1.86;2.3.1.179	(KLMA_70184) or (KLMA_40526) or (KLMA_70219)	0	1000			kegg.reaction/R04957	Fatty acid biosynthesis		Reaction obtained from iOD907
	r_0239	Octanoyl-[acyl-carrier protein]:malonyl-CoA C-acyltransferase(decarboxylating, oxoacyl- and enoyl-reducing)	NAD[c] + octanoyl-ACP[c] <=> H+[c] + NADH[c] + trans-oct-2-enoyl-[acp][c]	1.3.1.9;2.3.1.86	(KLMA_40526) or (KLMA_70219)	-1000	1000			kegg.reaction/R04958	Fatty acid biosynthesis		Reaction obtained from iOD907
	r_0240	Octanoyl-[acyl-carrier protein]:malonyl-CoA C-acyltransferase(decarboxylating, oxoacyl- and enoyl-reducing)	NAD[m] + octanoyl-ACP[m] <=> H+[m] + NADH[m] + trans-oct-2-enoyl-[acp][m]	1.3.1.9;2.3.1.86	(KLMA_40526) or (KLMA_70219)	-1000	1000			kegg.reaction/R04958	Fatty acid biosynthesis		Reaction obtained from iOD907
	r_0241	Octanoyl-[acyl-carrier protein]:malonyl-CoA C-acyltransferase(decarboxylating, oxoacyl- and enoyl-reducing and thioester-hydrolysing)	NADP(+)[c] + octanoyl-ACP[c] <=> H+[c] + NADPH[c] + trans-oct-2-enoyl-[acp][c]	1.3.1.10;2.3.1.85	(KLMA_60271)	-1000	1000			kegg.reaction/R04959	Fatty acid biosynthesis		Reaction obtained from iOD907
	r_0242	Octanoyl-[acyl-carrier protein]:malonyl-CoA C-acyltransferase(decarboxylating, oxoacyl- and enoyl-reducing and thioester-hydrolysing)	NADP(+)[m] + octanoyl-ACP[m] <=> H+[m] + NADPH[m] + trans-oct-2-enoyl-[acp][m]	1.3.1.10;2.3.1.85	(KLMA_60271)	-1000	1000			kegg.reaction/R04959	Fatty acid biosynthesis		Reaction obtained from iOD907
	r_0243	Octanoyl-[acyl-carrier protein]:malonyl-[acyl-carrier-protein] C-acyltransferase (decarboxylating)	carboxyacetyl-ACP[c] + octanoyl-ACP[c] => 3-oxodecanoyl-[acp][c] + ACP1[c] + carbon dioxide[c]	2.3.1.41;2.3.1.85;2.3.1.86;2.3.1.179	(KLMA_70184) or (KLMA_40526) or (KLMA_70219)	0	1000			kegg.reaction/R04960	Fatty acid biosynthesis		Reaction obtained from iOD907
	r_0244	Decanoyl-[acyl-carrier protein]:malonyl-CoA C-acyltransferase(decarboxylating, oxoacyl- and enoyl-reducing)	decanoyl-[acp][c] + NAD[c] <=> H+[c] + NADH[c] + trans-dec-2-enoyl-[acp][c]	1.3.1.9;2.3.1.86	(KLMA_40526) or (KLMA_70219)	-1000	1000			kegg.reaction/R04961	Fatty acid biosynthesis		Reaction obtained from iOD907
	r_0245	Decanoyl-[acyl-carrier protein]:malonyl-CoA C-acyltransferase(decarboxylating, oxoacyl- and enoyl-reducing)	decanoyl-[acp][m] + NAD[m] <=> H+[m] + NADH[m] + trans-dec-2-enoyl-[acp][m]	1.3.1.9;2.3.1.86	(KLMA_40526) or (KLMA_70219)	-1000	1000			kegg.reaction/R04961	Fatty acid biosynthesis		Reaction obtained from iOD907
	r_0246	Decanoyl-[acyl-carrier protein]:malonyl-CoA C-acyltransferase(decarboxylating, oxoacyl- and enoyl-reducing and thioester-hydrolysing)	decanoyl-[acp][c] + NADP(+)[c] <=> H+[c] + NADPH[c] + trans-dec-2-enoyl-[acp][c]	1.3.1.10;2.3.1.85	(KLMA_60271)	-1000	1000			kegg.reaction/R04962	Fatty acid biosynthesis		Reaction obtained from iOD907
	r_0247	Decanoyl-[acyl-carrier protein]:malonyl-CoA C-acyltransferase(decarboxylating, oxoacyl- and enoyl-reducing and thioester-hydrolysing)	decanoyl-[acp][m] + NADP(+)[m] <=> H+[m] + NADPH[m] + trans-dec-2-enoyl-[acp][m]	1.3.1.10;2.3.1.85	(KLMA_60271)	-1000	1000			kegg.reaction/R04962	Fatty acid biosynthesis		Reaction obtained from iOD907
	r_0248	Decanoyl-[acyl-carrier protein]:malonyl-[acyl-carrier-protein] C-acyltransferase (decarboxylating)	carboxyacetyl-ACP[c] + decanoyl-[acp][c] => 3-oxododecanoyl-[acp][c] + ACP1[c] + carbon dioxide[c]	2.3.1.41;2.3.1.85;2.3.1.86;2.3.1.179	(KLMA_70184) or (KLMA_40526) or (KLMA_70219)	0	1000			kegg.reaction/R04963	Fatty acid biosynthesis		Reaction obtained from iOD907
	r_0249	(3R)-3-Hydroxydodecanoyl-[acyl-carrier-protein]:NADP+ oxidoreductase	(R)-3-hydroxydodecanoyl-[acp][c] + NADP(+)[c] <=> 3-oxododecanoyl-[acp][c] + H+[c] + NADPH[c]	1.1.1.100;2.3.1.85;2.3.1.86	(KLMA_40526) or (KLMA_70219)	-1000	1000			kegg.reaction/R04964	Fatty acid biosynthesis		Reaction obtained from iOD907
	r_0250	(3R)-3-Hydroxybutanoyl-[acyl-carrier-protein] hydro-lyase	(R)-3-hydroxydodecanoyl-[acp][c] <=> H2O[c] + trans-dodec-2-enoyl-[acp][c]	2.3.1.85;2.3.1.86;4.2.1.58;4.2.1.60	(KLMA_40526) or (KLMA_70219)	-1000	1000			kegg.reaction/R04965	Fatty acid biosynthesis		Reaction obtained from iOD907
	r_0251	Tetradecanoyl-[acyl-carrier protein]:malonyl-CoA C-acyltransferase(decarboxylating, oxoacyl- and enoyl-reducing)	NAD[c] + tetradecanoyl-[acp][c] <=> H+[c] + NADH[c] + trans-tetradec-2-enoyl-[acp][c]	1.3.1.9;2.3.1.86	(KLMA_40526) or (KLMA_70219)	-1000	1000			kegg.reaction/R04966	Fatty acid biosynthesis		Reaction obtained from iOD907
	r_0252	Tetradecanoyl-[acyl-carrier protein]:malonyl-CoA C-acyltransferase(decarboxylating, oxoacyl- and enoyl-reducing)	NAD[m] + tetradecanoyl-[acp][m] <=> H+[m] + NADH[m] + trans-tetradec-2-enoyl-[acp][m]	1.3.1.9;2.3.1.86	(KLMA_40526) or (KLMA_70219)	-1000	1000			kegg.reaction/R04966	Fatty acid biosynthesis		Reaction obtained from iOD907
	r_0253	Tetradecanoyl-[acyl-carrier protein]:malonyl-CoA C-acyltransferase(decarboxylating, oxoacyl- and enoyl-reducing and thioester-hydrolysing)	NADP(+)[c] + tetradecanoyl-[acp][c] <=> H+[c] + NADPH[c] + trans-tetradec-2-enoyl-[acp][c]	1.3.1.10;2.3.1.85	(KLMA_60271)	-1000	1000			kegg.reaction/R04967	Fatty acid biosynthesis		Reaction obtained from iOD907
	r_0254	Tetradecanoyl-[acyl-carrier protein]:malonyl-CoA C-acyltransferase(decarboxylating, oxoacyl- and enoyl-reducing and thioester-hydrolysing)	NADP(+)[m] + tetradecanoyl-[acp][m] <=> H+[m] + NADPH[m] + trans-tetradec-2-enoyl-[acp][m]	1.3.1.10;2.3.1.85	(KLMA_60271)	-1000	1000			kegg.reaction/R04967	Fatty acid biosynthesis		Reaction obtained from iOD907
	r_0255	Tetradecanoyl-[acyl-carrier protein]:malonyl-[acyl-carrier-protein] C-acyltransferase (decarboxylating)	carboxyacetyl-ACP[c] + tetradecanoyl-[acp][c] => 3-oxohexadecanoyl-[acp][c] + ACP1[c] + carbon dioxide[c]	2.3.1.41;2.3.1.85;2.3.1.86;2.3.1.179	(KLMA_70184) or (KLMA_40526) or (KLMA_70219)	0	1000			kegg.reaction/R04968	Fatty acid biosynthesis		Reaction obtained from iOD907
	r_0256	Hexadecanoyl-[acyl-carrier protein]:malonyl-CoA C-acyltransferase(decarboxylating, oxoacyl- and enoyl-reducing)	hexadecanoyl-[acp][c] + NAD[c] <=> H+[c] + NADH[c] + trans-hexadec-2-enoyl-[acp][c]	1.3.1.9;2.3.1.86	(KLMA_40526) or (KLMA_70219)	-1000	1000			kegg.reaction/R04969	Fatty acid biosynthesis		Reaction obtained from iOD907
	r_0257	Hexadecanoyl-[acyl-carrier protein]:malonyl-CoA C-acyltransferase(decarboxylating, oxoacyl- and enoyl-reducing)	hexadecanoyl-[acp][m] + NAD[m] <=> H+[m] + NADH[m] + trans-hexadec-2-enoyl-[acp][m]	1.3.1.9;2.3.1.86	(KLMA_40526) or (KLMA_70219)	-1000	1000			kegg.reaction/R04969	Fatty acid biosynthesis		Reaction obtained from iOD907
	r_0258	Hexadecanoyl-[acyl-carrier protein:malonyl-CoA C-acyltransferase(decarboxylating, oxoacyl- and enoyl-reducing and thioester-hydrolysing)	hexadecanoyl-[acp][c] + NADP(+)[c] <=> H+[c] + NADPH[c] + trans-hexadec-2-enoyl-[acp][c]	1.3.1.10;2.3.1.85	(KLMA_60271)	-1000	1000			kegg.reaction/R04970	Fatty acid biosynthesis		Reaction obtained from iOD907
	r_0259	Hexadecanoyl-[acyl-carrier protein:malonyl-CoA C-acyltransferase(decarboxylating, oxoacyl- and enoyl-reducing and thioester-hydrolysing)	hexadecanoyl-[acp][m] + NADP(+)[m] <=> H+[m] + NADPH[m] + trans-hexadec-2-enoyl-[acp][m]	1.3.1.10;2.3.1.85	(KLMA_60271)	-1000	1000			kegg.reaction/R04970	Fatty acid biosynthesis		Reaction obtained from iOD907
	r_0260	carboxyacetyl-ACP[c]+hexadecanoyl-[acp][c]=>3-oxostearoyl-[acp][c]+ACP1[c]+carbon dioxide[c]	carboxyacetyl-ACP[c] + hexadecanoyl-[acp][c] => 3-oxostearoyl-[acp][c] + ACP1[c] + carbon dioxide[c]	2.3.1.41;2.3.1.179;2.3.1.-	(KLMA_70184) or (KLMA_70219)	0	1000			kegg.reaction/R07762	Fatty acid biosynthesis		Reaction obtained from iOD907
	r_0261	3-oxostearoyl-[acp][c]+H+[c]+NADPH[c]=>3-hydroxyoctadecanoyl-[acp][c]+NADP(+)[c]	3-oxostearoyl-[acp][c] + H+[c] + NADPH[c] => 3-hydroxyoctadecanoyl-[acp][c] + NADP(+)[c]	1.1.1.100	(KLMA_70219)	0	1000			kegg.reaction/R07763	Fatty acid biosynthesis		Reaction obtained from iOD907
	r_0262	3-hydroxyoctadecanoyl-[acp][c]=>(2E)-octadecenoyl-[acp][c]+H2O[c]	3-hydroxyoctadecanoyl-[acp][c] => (2E)-octadecenoyl-[acp][c] + H2O[c]	4.2.1.-		0	1000			kegg.reaction/R07764	Fatty acid biosynthesis		Reaction obtained from iOD907
	r_0263	(2E)-octadecenoyl-[acp][c]+H+[c]+NADH[c]=>NAD[c]+octadecanoyl-[acp][c]	(2E)-octadecenoyl-[acp][c] + H+[c] + NADH[c] => NAD[c] + octadecanoyl-[acp][c]	1.3.1.-	(KLMA_40526)	0	1000			kegg.reaction/R07765	Fatty acid biosynthesis		Reaction obtained from iOD907
	r_0264	(2E)-octadecenoyl-[acp][m]+H+[m]+NADH[m]=>NAD[m]+octadecanoyl-[acp][m]	(2E)-octadecenoyl-[acp][m] + H+[m] + NADH[m] => NAD[m] + octadecanoyl-[acp][m]	1.3.1.-	(KLMA_40526)	0	1000			kegg.reaction/R07765	Fatty acid biosynthesis		Reaction obtained from iOD907
	r_0265	decanoyl-[acp][c]+H2O[c]=>ACP1[c]+decanoate[c]	decanoyl-[acp][c] + H2O[c] => ACP1[c] + decanoate[c] + H+[c]	3.1.2.-	(KLMA_40090)	0	1000			kegg.reaction/R08158	Fatty acid biosynthesis		Reaction obtained from iOD907
	r_0266	H2O[c]+tetradecanoyl-[acp][c]<=>ACP1[c]+myristate[c]	H2O[c] + tetradecanoyl-[acp][c] <=> ACP1[c] + H+[c] + myristate[c]	3.1.2.14	(KLMA_40526)	-1000	1000			kegg.reaction/R08159	Fatty acid biosynthesis		Reaction obtained from iOD907
	r_0267	H+[c]+hexadecanoyl-[acp][c]+NADH[c]+oxygen[c]=>2 H2O[c]+hexadecenoyl-[acp][c]+NAD[c]	H+[c] + hexadecanoyl-[acp][c] + NADH[c] + oxygen[c] => 2 H2O[c] + hexadecenoyl-[acp][c] + NAD[c]	1.14.19.2		0	1000			kegg.reaction/R08161	Fatty acid biosynthesis		Reaction obtained from iOD907
	r_0268	H2O[c]+hexadecenoyl-[acp][c]=>ACP1[c]+palmitoleate[c]	H2O[c] + hexadecenoyl-[acp][c] => ACP1[c] + H+[c] + palmitoleate[c]	3.1.2.14;3.1.2.-	(KLMA_40526)	0	1000			kegg.reaction/R08162	Fatty acid biosynthesis		Reaction obtained from iOD907
	r_0269	H2O[m]+hexadecenoyl-[acp][m]=>ACP1[m]+palmitoleate[m]	H2O[m] + hexadecenoyl-[acp][m] => ACP1[m] + H+[m] + palmitoleate[m]	3.1.2.14;3.1.2.-	(KLMA_40526)	0	1000			kegg.reaction/R08162	Fatty acid biosynthesis		Reaction obtained from iOD907
	r_0270	H2O[c]+octadecanoyl-[acp][c]=>ACP1[c]+stearate[c]	H2O[c] + octadecanoyl-[acp][c] => ACP1[c] + H+[c] + stearate[c]	3.1.2.14	(KLMA_40526)	0	1000			kegg.reaction/R08163	Fatty acid biosynthesis		Reaction obtained from iOD907
	r_0271	H2O[m]+octadecanoyl-[acp][m]=>ACP1[m]+stearate[m]	H2O[m] + octadecanoyl-[acp][m] => ACP1[m] + H+[m] + stearate[m]	3.1.2.14	(KLMA_40526)	0	1000			kegg.reaction/R08163	Fatty acid biosynthesis		Reaction obtained from iOD907
	r_0272	acetyl-CoA[m]+acyl-CoA[m]<=>3-oxoacyl-CoA[m]+coenzyme A[m]	acetyl-CoA[m] + acyl-CoA[m] <=> 3-oxoacyl-CoA[m] + coenzyme A[m]		(KLMA_20220)	-1000	1000			kegg.reaction/R00391	Fatty acid elongation		Reaction obtained from iOD907
	r_0273	hexadecanoyl-CoA:NADP+ trans-2-oxidoreductase;	NADP(+)[c] + palmitoyl-CoA[c] <=> H+[c] + hexadec-2-enoyl-CoA[c] + NADPH[c]	1.3.1.8;1.3.1.38	(KLMA_60271)	-1000	1000			kegg.reaction/R01278	Fatty acid elongation		Reaction obtained from KEGG
	r_0274	hexadecanoyl-CoA:NADP+ trans-2-oxidoreductase;	NADP(+)[m] + palmitoyl-CoA[m] <=> H+[m] + hexadec-2-enoyl-CoA[m] + NADPH[m]	1.3.1.8;1.3.1.38	(KLMA_60271)	-1000	1000			kegg.reaction/R01278	Fatty acid elongation		Reaction obtained from KEGG
	r_0275	Palmitoyl-CoA hydrolase	H2O[m] + palmitoyl-CoA[m] => coenzyme A[m] + H+[m] + palmitate[m]	3.1.2.2;3.1.2.22	(KLMA_60086)	0	1000			kegg.reaction/R01274	Fatty acid elongation		Reaction obtained from iOD907
	r_0276	myristoyl-CoA:acetylCoA C-myristoyltransferase	acetyl-CoA[c] + myristoyl-CoA[c] <=> 3-oxopalmitoyl-CoA[c] + coenzyme A[c]	2.3.1.16;2.3.1.155	(KLMA_20220)	-1000	1000			kegg.reaction/R03991	Fatty acid elongation		Reaction obtained from iOD907
	r_0277	myristoyl-CoA:acetylCoA C-myristoyltransferase	acetyl-CoA[m] + myristoyl-CoA[m] <=> 3-oxopalmitoyl-CoA[m] + coenzyme A[m]	2.3.1.16;2.3.1.155	(KLMA_20220)	-1000	1000			kegg.reaction/R03991	Fatty acid elongation		Reaction obtained from iOD907
	r_0278	(S)-3-Hydroxydodecanoyl-CoA hydro-lyase	(R)-3-hydroxylauroyl-CoA[c] <=> H2O[c] + trans-dodec-2-enoyl-CoA[c]	4.2.1.17;4.2.1.74	(KLMA_70426)	-1000	1000			kegg.reaction/R04170	Fatty acid elongation		Reaction obtained from iOD907
	r_0279	(S)-3-Hydroxydodecanoyl-CoA hydro-lyase	(R)-3-hydroxylauroyl-CoA[m] <=> H2O[m] + trans-dodec-2-enoyl-CoA[m]	4.2.1.17;4.2.1.74	(KLMA_70426)	-1000	1000			kegg.reaction/R04170	Fatty acid elongation		Reaction obtained from iOD907
	r_0280	(S)-3-Hydroxyhexadecanoyl-CoA:NAD+ oxidoreductase	(S)-3-hydroxypalmitoyl-CoA[c] + NAD[c] <=> 3-oxopalmitoyl-CoA[c] + H+[c] + NADH[c]	1.1.1.35;1.1.1.211	(KLMA_70426) or (KLMA_30357)	-1000	1000			kegg.reaction/R04737	Fatty acid elongation		Reaction obtained from iOD907
	r_0281	(S)-3-Hydroxyhexadecanoyl-CoA:NAD+ oxidoreductase	(S)-3-hydroxypalmitoyl-CoA[m] + NAD[m] <=> 3-oxopalmitoyl-CoA[m] + H+[m] + NADH[m]	1.1.1.35;1.1.1.211	(KLMA_70426) or (KLMA_30357)	-1000	1000			kegg.reaction/R04737	Fatty acid elongation		Reaction obtained from iOD907
	r_0282	(S)-3-Hydroxyhexadecanoyl-CoA hydro-lyase	(S)-3-hydroxypalmitoyl-CoA[c] <=> H2O[c] + hexadec-2-enoyl-CoA[c]	4.2.1.17;4.2.1.74	(KLMA_70426)	-1000	1000			kegg.reaction/R04738	Fatty acid elongation		Reaction obtained from iOD907
	r_0283	(S)-3-Hydroxyhexadecanoyl-CoA hydro-lyase	(S)-3-hydroxypalmitoyl-CoA[m] <=> H2O[m] + hexadec-2-enoyl-CoA[m]	4.2.1.17;4.2.1.74	(KLMA_70426)	-1000	1000			kegg.reaction/R04738	Fatty acid elongation		Reaction obtained from iOD907
	r_0284	(S)-3-Hydroxytetradecanoyl-CoA:NAD+ oxidoreductase	(S)-3-hydroxytetradecanoyl-CoA[c] + NAD[c] <=> 3-oxotetradecanoyl-CoA[c] + H+[c] + NADH[c]	1.1.1.35;1.1.1.211	(KLMA_70426) or (KLMA_30357)	-1000	1000			kegg.reaction/R04739	Fatty acid elongation		Reaction obtained from iOD907
	r_0285	(S)-3-Hydroxytetradecanoyl-CoA hydro-lyase	(S)-3-hydroxytetradecanoyl-CoA[c] <=> H2O[c] + trans-tetradec-2-enoyl-CoA[c]	4.2.1.17;4.2.1.74	(KLMA_70426)	-1000	1000			kegg.reaction/R04740	Fatty acid elongation		Reaction obtained from iOD907
	r_0286	(S)-3-Hydroxytetradecanoyl-CoA hydro-lyase	(S)-3-hydroxytetradecanoyl-CoA[m] <=> H2O[m] + trans-tetradec-2-enoyl-CoA[m]	4.2.1.17;4.2.1.74	(KLMA_70426)	-1000	1000			kegg.reaction/R04740	Fatty acid elongation		Reaction obtained from iOD907
	r_0287	(S)-3-hydroxydodecanoyl-CoA:NAD+ oxidoreductase	(R)-3-hydroxylauroyl-CoA[c] + NAD[c] <=> 3-oxolauroyl-CoA[c] + H+[c] + NADH[c]	1.1.1.35;1.1.1.211	(KLMA_70426) or (KLMA_30357)	-1000	1000			kegg.reaction/R04741	Fatty acid elongation		Reaction obtained from iOD907
	r_0288	(S)-3-hydroxydodecanoyl-CoA:NAD+ oxidoreductase	(R)-3-hydroxylauroyl-CoA[m] + NAD[m] <=> 3-oxolauroyl-CoA[m] + H+[m] + NADH[m]	1.1.1.35;1.1.1.211	(KLMA_70426) or (KLMA_30357)	-1000	1000			kegg.reaction/R04741	Fatty acid elongation		Reaction obtained from iOD907
	r_0289	(S)-hydroxydecanoyl-CoA:NAD+ oxidoreductase	(R)-3-hydroxydecanoyl-CoA[c] + NAD[c] <=> 3-oxodecanoyl-CoA[c] + H+[c] + NADH[c]	1.1.1.35;1.1.1.211	(KLMA_70426) or (KLMA_30357)	-1000	1000			kegg.reaction/R04743	Fatty acid elongation		Reaction obtained from iOD907
	r_0290	(S)-hydroxydecanoyl-CoA:NAD+ oxidoreductase	(R)-3-hydroxydecanoyl-CoA[m] + NAD[m] <=> 3-oxodecanoyl-CoA[m] + H+[m] + NADH[m]	1.1.1.35;1.1.1.211	(KLMA_70426) or (KLMA_30357)	-1000	1000			kegg.reaction/R04743	Fatty acid elongation		Reaction obtained from iOD907
	r_0291	(S)-Hydroxydecanoyl-CoA hydro-lyase	(R)-3-hydroxydecanoyl-CoA[c] <=> H2O[c] + trans-dec-2-enoyl-CoA[c]	4.2.1.17;4.2.1.74	(KLMA_70426)	-1000	1000			kegg.reaction/R04744	Fatty acid elongation		Reaction obtained from iOD907
	r_0292	(S)-Hydroxydecanoyl-CoA hydro-lyase	(R)-3-hydroxydecanoyl-CoA[m] <=> H2O[m] + trans-dec-2-enoyl-CoA[m]	4.2.1.17;4.2.1.74	(KLMA_70426)	-1000	1000			kegg.reaction/R04744	Fatty acid elongation		Reaction obtained from iOD907
	r_0293	(S)-hydroxyoctanoyl-CoA:NAD+ oxidoreductase	(S)-3-hydroxyoctanoyl-CoA[c] + NAD[c] <=> 3-oxooctanoyl-CoA[c] + H+[c] + NADH[c]	1.1.1.35;1.1.1.211	(KLMA_70426) or (KLMA_30357)	-1000	1000			kegg.reaction/R04745	Fatty acid elongation		Reaction obtained from iOD907
	r_0294	(S)-hydroxyoctanoyl-CoA:NAD+ oxidoreductase	(S)-3-hydroxyoctanoyl-CoA[m] + NAD[m] <=> 3-oxooctanoyl-CoA[m] + H+[m] + NADH[m]	1.1.1.35;1.1.1.211	(KLMA_70426) or (KLMA_30357)	-1000	1000			kegg.reaction/R04745	Fatty acid elongation		Reaction obtained from iOD907
	r_0295	(S)-Hydroxyoctanoyl-CoA hydro-lyase	(S)-3-hydroxyoctanoyl-CoA[c] <=> H2O[c] + trans-oct-2-enoyl-CoA[c]	4.2.1.17;4.2.1.74	(KLMA_70426)	-1000	1000			kegg.reaction/R04746	Fatty acid elongation		Reaction obtained from iOD907
	r_0296	(S)-Hydroxyoctanoyl-CoA hydro-lyase	(S)-3-hydroxyoctanoyl-CoA[m] <=> H2O[m] + trans-oct-2-enoyl-CoA[m]	4.2.1.17;4.2.1.74	(KLMA_70426)	-1000	1000			kegg.reaction/R04746	Fatty acid elongation		Reaction obtained from iOD907
	r_0297	(S)-hydroxyhexanoyl-CoA:NAD+ oxidoreductase	(S)-hydroxyhexanoyl-CoA[c] + NAD[c] <=> 3-oxohexanoyl-CoA[c] + H+[c] + NADH[c]	1.1.1.35;1.1.1.211	(KLMA_70426) or (KLMA_30357)	-1000	1000			kegg.reaction/R04748	Fatty acid elongation		Reaction obtained from iOD907
	r_0298	(S)-hydroxyhexanoyl-CoA:NAD+ oxidoreductase	(S)-hydroxyhexanoyl-CoA[m] + NAD[m] <=> 3-oxohexanoyl-CoA[m] + H+[m] + NADH[m]	1.1.1.35;1.1.1.211	(KLMA_70426) or (KLMA_30357)	-1000	1000			kegg.reaction/R04748	Fatty acid elongation		Reaction obtained from iOD907
	r_0299	(S)-Hydroxyhexanoyl-CoA hydro-lyase	(S)-hydroxyhexanoyl-CoA[c] <=> H2O[c] + trans-hex-2-enoyl-CoA[c]	4.2.1.17;4.2.1.74	(KLMA_70426)	-1000	1000			kegg.reaction/R04749	Fatty acid elongation		Reaction obtained from iOD907
	r_0300	(S)-Hydroxyhexanoyl-CoA hydro-lyase	(S)-hydroxyhexanoyl-CoA[m] <=> H2O[m] + trans-hex-2-enoyl-CoA[m]	4.2.1.17;4.2.1.74	(KLMA_70426)	-1000	1000			kegg.reaction/R04749	Fatty acid elongation		Reaction obtained from iOD907
	r_0301	trans-Dec-2-enoyl-CoA reductase	decanoyl-CoA[c] + NADP(+)[c] <=> H+[c] + NADPH[c] + trans-dec-2-enoyl-CoA[c]	1.3.1.8;1.3.1.38	(KLMA_60271)	-1000	1000			kegg.reaction/R04753	Fatty acid elongation		Reaction obtained from KEGG
	r_0302	trans-Dec-2-enoyl-CoA reductase	decanoyl-CoA[m] + NADP(+)[m] <=> H+[m] + NADPH[m] + trans-dec-2-enoyl-CoA[m]	1.3.1.8;1.3.1.38	(KLMA_60271)	-1000	1000			kegg.reaction/R04753	Fatty acid elongation		Reaction obtained from KEGG
	r_0303	trans-Dodec-2-enoyl-CoA reductase	lauroyl-CoA[c] + NADP(+)[c] <=> H+[c] + NADPH[c] + trans-dodec-2-enoyl-CoA[c]	1.3.1.8;1.3.1.38	(KLMA_60271)	-1000	1000			kegg.reaction/R03856	Fatty acid elongation		Reaction obtained from KEGG
	r_0304	trans-Dodec-2-enoyl-CoA reductase	lauroyl-CoA[m] + NADP(+)[m] <=> H+[m] + NADPH[m] + trans-dodec-2-enoyl-CoA[m]	1.3.1.8;1.3.1.38	(KLMA_60271)	-1000	1000			kegg.reaction/R03856	Fatty acid elongation		Reaction obtained from KEGG
	r_0305	trans-Hex-2-enoyl-CoA reductase	H+[c] + NADPH[c] + trans-hex-2-enoyl-CoA[c] <=> hexanoyl-CoA[c] + NADP(+)[c]	1.3.1.8;1.3.1.38	(KLMA_60271)	-1000	1000			kegg.reaction/R06985	Fatty acid elongation		Reaction obtained from KEGG
	r_0306	trans-Hex-2-enoyl-CoA reductase	H+[m] + NADPH[m] + trans-hex-2-enoyl-CoA[m] <=> hexanoyl-CoA[m] + NADP(+)[m]	1.3.1.8;1.3.1.38	(KLMA_60271)	-1000	1000			kegg.reaction/R06985	Fatty acid elongation		Reaction obtained from KEGG
	r_0307	trans-Oct-2-enoyl-CoA reductase	NADP(+)[c] + octanoyl-CoA[c] <=> H+[c] + NADPH[c] + trans-oct-2-enoyl-CoA[c]	1.3.1.8;1.3.1.38	(KLMA_60271)	-1000	1000			kegg.reaction/R03776	Fatty acid elongation		Reaction obtained from KEGG
	r_0308	trans-Oct-2-enoyl-CoA reductase	NADP(+)[m] + octanoyl-CoA[m] <=> H+[m] + NADPH[m] + trans-oct-2-enoyl-CoA[m]	1.3.1.8;1.3.1.38	(KLMA_60271)	-1000	1000			kegg.reaction/R03776	Fatty acid elongation		Reaction obtained from KEGG
	r_0309	trans-Tetradec-2-enoyl-CoA reductase	myristoyl-CoA[c] + NADP(+)[c] <=> H+[c] + NADPH[c] + trans-tetradec-2-enoyl-CoA[c]	1.3.1.8;1.3.1.38	(KLMA_60271)	-1000	1000			kegg.reaction/R03989	Fatty acid elongation		Reaction obtained from KEGG
	r_0310	trans-Tetradec-2-enoyl-CoA reductase	myristoyl-CoA[m] + NADP(+)[m] <=> H+[m] + NADPH[m] + trans-tetradec-2-enoyl-CoA[m]	1.3.1.8;1.3.1.38	(KLMA_60271)	-1000	1000			kegg.reaction/R03989	Fatty acid elongation		Reaction obtained from KEGG
	r_0311	acetyl-CoA:acetoacetyl-CoA C-acetyltransferase (thioester-hydrolysing, carboxymethyl-forming)	acetoacetyl-CoA[c] + acetyl-CoA[c] + H2O[c] => 3-hydroxy-3-methylglutaryl-CoA[c] + coenzyme A[c]	2.3.3.10	(KLMA_60445)	0	1000			kegg.reaction/R01978	Synthesis and degradation of ketone bodies		Reaction obtained from iOD907
	r_0312	Acyl-CoA:cholesterol O-acyltransferase	acyl-CoA[c] + cholesterol[c] => cholesterol ester[c] + coenzyme A[c]	2.3.1.26	(KLMA_30485)	0	1000			kegg.reaction/R01461	Steroid biosynthesis		Reaction obtained from KEGG
	r_0313	Farnesyl-diphosphate:farnesyl-diphosphate farnesyltransferase	2 farnesyl diphosphate[c] => diphosphate[c] + presqualene diphosphate[c]	2.5.1.21	(KLMA_20722)	0	1000			kegg.reaction/R00702	Steroid biosynthesis		Reaction obtained from iOD907
	r_0314	cholesterol ester acylhydrolase	cholesterol ester[c] + H2O[c] => cholesterol[c] + fatty acid[c]	3.1.1.13	(KLMA_30221)	0	1000			kegg.reaction/R01462	Steroid biosynthesis		Reaction obtained from iOD907
	r_0315	Presqualene diphosphate:farnesyl-diphosphate farnesyltransferase	H+[c] + NADPH[c] + presqualene diphosphate[c] => diphosphate[c] + NADP(+)[c] + squalene[c]	2.5.1.21	(KLMA_20722)	0	1000			kegg.reaction/R02872	Steroid biosynthesis		Reaction obtained from iOD907
	r_0316	Squalene,hydrogen-donor:oxygen oxidoreductase (2,3-epoxidizing)	H+[c] + NADPH[c] + oxygen[c] + squalene[c] => (S)-2,3-epoxysqualene[c] + H2O[c] + NADP(+)[c]	1.14.99.7	(KLMA_30204)	0	1000			kegg.reaction/R02874	Steroid biosynthesis		Reaction obtained from iOD907
	r_0317	(S)-2,3-Epoxysqualene mutase (cyclizing, lanosterol-forming)	(S)-2,3-epoxysqualene[c] => lanosterol[c]	5.4.99.7	(KLMA_30341)	0	1000			kegg.reaction/R03199	Steroid biosynthesis		Reaction obtained from iOD907
	r_0318	S-Adenosyl-L-methionine:zymosterol C-methyltransferase	S-adenosyl-L-methionine[c] + zymosterol[c] => fecosterol[c] + H+[c] + S-adenosyl-L-homocysteine[c]	2.1.1.41	(KLMA_30671)	0	1000			kegg.reaction/R04427	Steroid biosynthesis		Reaction obtained from iOD907
	r_0319	4,4-dimethyl-5a-cholesta-8,24-dien-3b-ol:NADP+ D14-oxidoreductase	4,4-dimethyl-5alpha-cholesta-8,14,24-trien-3beta-ol[c] + H+[c] + NADPH[c] => 14-demethyllanosterol[c] + NADP(+)[c]	1.3.1.70	(KLMA_80276)	0	1000			kegg.reaction/R05639	Steroid biosynthesis		Reaction obtained from iOD907
	r_0320	Lanosterol,NADPH:oxygen oxidoreductase (14-methyl cleaving)	2 H+[c] + lanosterol[c] + 3 NADPH[c] + 3 oxygen[c] => 4,4-dimethyl-5alpha-cholesta-8,14,24-trien-3beta-ol[c] + formate[c] + 4 H2O[c] + 3 NADP(+)[c]	1.14.13.70	(KLMA_20551)	0	1000			kegg.reaction/R05640	Steroid biosynthesis		Reaction obtained from iOD907
	r_0321	ergosterol:NADP+ D24(241)-oxidoreductase	ergosta-5,7,22,24(28)-tetraen-3beta-ol[r] + H+[r] + NADPH[r] => ergosterol[r] + NADP(+)[r]	1.3.1.71	(KLMA_40436)	0	1000			kegg.reaction/R05641	Steroid biosynthesis		Reaction obtained from iOD907
	r_0322	4alpha-methylzymosterol-4-carboxylate[c]+NADP(+)[c]=>3-dehydro-4-methylzymosterol[c]+carbon dioxide[c]+H+[c]+NADPH[c]	4alpha-methylzymosterol-4-carboxylate[c] + NADP(+)[c] => 3-dehydro-4-methylzymosterol[c] + carbon dioxide[c] + H+[c] + NADPH[c]	1.1.1.170	(KLMA_40026)	0	1000			kegg.reaction/R07494	Steroid biosynthesis		Reaction obtained from iOD907
	r_0323	4alpha-methylzymosterol:NADP+ 3-oxidoreductase	3-dehydro-4-methylzymosterol[c] + H+[c] + NADPH[c] => 4alpha-methylzymosterol[c] + NADP(+)[c]	1.1.1.270	(KLMA_40163)	0	1000			kegg.reaction/R07495	Steroid biosynthesis		Reaction obtained from iOD907
	r_0324	fecosterol[r]=>episterol[r]	fecosterol[r] => episterol[r]		(KLMA_60457)	0	1000			kegg.reaction/R07497	Steroid biosynthesis		Reaction obtained from iOD907
	r_0325	episterol[r]+NADP(+)[r]=>5,7,24(28)-ergostatrienol[r]+H+[r]+NADPH[r]	episterol[r] + NADP(+)[r] => 5,7,24(28)-ergostatrienol[r] + H+[r] + NADPH[r]		(KLMA_20308)	0	1000			kegg.reaction/R07505	Steroid biosynthesis		Reaction obtained from iOD907
	r_0326	5,7,24(28)-ergostatrienol[r]+NADP(+)[r]=>ergosta-5,7,22,24(28)-tetraen-3beta-ol[r]+H+[r]+NADPH[r]	5,7,24(28)-ergostatrienol[r] + NADP(+)[r] => ergosta-5,7,22,24(28)-tetraen-3beta-ol[r] + H+[r] + NADPH[r]		(KLMA_60417)	0	1000			kegg.reaction/R07506	Steroid biosynthesis		Reaction obtained from iOD907
	r_0327	14-demethyllanosterol[c]+3 H+[c]+3 NADPH[c]+3 oxygen[c]=>4alpha-methylzymosterol-4-carboxylate[c]+4 H2O[c]+3 NADP(+)[c]	14-demethyllanosterol[c] + 3 H+[c] + 3 NADPH[c] + 3 oxygen[c] => 4alpha-methylzymosterol-4-carboxylate[c] + 4 H2O[c] + 3 NADP(+)[c]	1.14.13.72	(KLMA_50284)	0	1000			kegg.reaction/R07509	Steroid biosynthesis		Reaction obtained from iOD907
	r_0328	4alpha-methylzymosterol[c]+3 H+[c]+3 NADPH[c]+3 oxygen[c] => carbon dioxide[c]+4 H2O[c]+3 NADP(+)[c]+zymosterol[c]	4alpha-methylzymosterol[c] + 3 H+[c] + 3 NADPH[c] + 3 oxygen[c] => carbon dioxide[c] + 4 H2O[c] + 3 NADP(+)[c] + zymosterol[c]			0	1000			kegg.reaction/R07496	Steroid biosynthesis		Reaction obtained from iOD907
	r_0329	Acyl-CoA:cholesterol O-acyltransferase	acyl-CoA[c] + ergosterol[c] => coenzyme A[c] + ergosterol ester[c]	2.3.1.26	(KLMA_30485)	0	1000			kegg.reaction/R01461	Steroid biosynthesis		Reaction added during manual curation
	r_0330	3alpha,7alpha-dihydroxy-5beta-cholestanate:CoA ligase (AMP-forming)	3alpha,7alpha-dihydroxy-5beta-cholestanate[c] + ATP[c] + coenzyme A[c] => (25R)-3alpha,7alpha-dihydroxy-5beta-cholestanoyl-CoA[c] + AMP[c] + diphosphate[c]	6.2.1.7	(KLMA_50235)	0	1000			kegg.reaction/R08738	Primary bile acid biosynthesis		Reaction obtained from KEGG
	r_0331	3alpha,7alpha,24-trihydroxy-5beta-cholestanoyl-CoA:NAD+ oxidoreductase	3alpha,7alpha,24-trihydroxy-5beta-cholestanoyl-CoA[c] + NAD[c] <=> 3alpha,7alpha-dihydroxy-5beta-24-oxocholestanoyl-CoA[c] + H+[c] + NADH[c]	1.1.1.35	(KLMA_70426) or (KLMA_30357)	-1000	1000			kegg.reaction/R04810	Primary bile acid biosynthesis		Reaction obtained from iOD907
	r_0332	3alpha,7alpha,12alpha,24-tetrahydroxy-5beta-cholestanoyl-CoA:NAD+ oxidoreductase	3alpha,7alpha,12alpha,24-tetrahydroxy-5beta-cholestanoyl-CoA[c] + NAD[c] <=> 3alpha,7alpha,12alpha-trihydroxy-5beta-24-oxocholestanoyl-CoA[c] + H+[c] + NADH[c]	1.1.1.35	(KLMA_70426)	-1000	1000			kegg.reaction/R04812	Primary bile acid biosynthesis		Reaction obtained from iOD907
	r_0333	17beta-Hydroxyandrostan-3-one:(acceptor) delta4-oxidoreductase	H+[r] + NADPH[r] + testosterone[r] => dihydrotestosterone[r] + NADP(+)[r]	1.3.99.5	(KLMA_70185)	0	1000			kegg.reaction/R02497	Steroid hormone biosynthesis		Reaction obtained from KEGG
	r_0334	3-Oxo-5alpha-steroid:(acceptor) delta4-oxidoreductase	androstenedione[r] + H+[r] + NADPH[r] => 5alpha-androstane-3,17-dione[r] + NADP(+)[r]	1.3.99.5	(KLMA_70185)	0	1000			kegg.reaction/R01834	Steroid hormone biosynthesis		Reaction obtained from KEGG
	r_0335	Estrone 3-sulfate sulfohydrolase	estrone 3-sulfate[c] + H2O[c] <=> estrone[c] + H+[c] + sulphate[c]	3.1.6.1	(KLMA_60006) or (KLMA_80180)	-1000	1000			kegg.reaction/R03980	Steroid hormone biosynthesis		Reaction obtained from iOD907
	r_0336	Glycerol:NAD+ oxidoreductase	glycerol[c] + NAD[c] <=> D-glyceraldehyde[c] + H+[c] + NADH[c]	1.1.1.21;1.1.1.72	(KLMA_30577) or (KLMA_10683) or (KLMA_20619) or (KLMA_30016)	-1000	1000			kegg.reaction/R01036	Glycerolipid metabolism		Reaction obtained from KEGG
	r_0337	Phospholipid:1,2-diacyl-sn-glycerol O-acyltransferase	1,2-diacyl-sn-glycerol[c] + phospholipid[c] => lysophospholipid[c] + triglyceride[c]	2.3.1.158	(KLMA_60455)	0	1000			kegg.reaction/R05333	Glycerolipid metabolism		Reaction obtained from KEGG
	r_0338	Phospholipid:1,2-diacyl-sn-glycerol O-acyltransferase	1,2-diacyl-sn-glycerol[m] + phospholipid[m] => lysophospholipid[m] + triglyceride[m]	2.3.1.158	(KLMA_60455)	0	1000			kegg.reaction/R05333	Glycerolipid metabolism		Reaction obtained from KEGG
	r_0339	Phospholipid:1,2-diacyl-sn-glycerol O-acyltransferase	1,2-diacyl-sn-glycerol[r] + phospholipid[r] => lysophospholipid[r] + triglyceride[r]	2.3.1.158	(KLMA_60455)	0	1000			kegg.reaction/R05333	Glycerolipid metabolism		Reaction obtained from KEGG
	r_0340	sn-glycerol-3-phosphate phosphohydrolase	glycerol 3-phosphate[c] + H2O[c] => glycerol[c] + phosphate[c]	3.1.3.21	(KLMA_70183)	0	1000			kegg.reaction/R00841	Glycerolipid metabolism		Reaction obtained from iOD907
	r_0341	ATP:glycerol 3-phosphotransferase	ATP[c] + glycerol[c] => ADP[c] + glycerol 3-phosphate[c] + H+[c]	2.7.1.30	(KLMA_80412)	0	1000			kegg.reaction/R00847	Glycerolipid metabolism		Reaction obtained from iOD907
	r_0342	acyl-CoA:sn-glycerol-3-phosphate 1-O-acyltransferase	acyl-CoA[c] + glycerol 3-phosphate[c] => 1-acyl-sn-glycerol 3-phosphate[c] + coenzyme A[c]	2.3.1.15	(KLMA_30247) or (KLMA_30327)	0	1000			kegg.reaction/R00851	Glycerolipid metabolism		Reaction obtained from iOD907
	r_0343	ATP:glycerone phosphotransferase	ATP[c] + glycerone[c] => ADP[c] + dihydroxyacetone phosphate[c] + H+[c]	2.7.1.29	(KLMA_50161)	0	1000			kegg.reaction/R01011	Glycerolipid metabolism		Reaction obtained from iOD907
	r_0344	glycerol:NAD+ 2-oxidoreductase	glycerol[c] + NAD[c] <=> glycerone[c] + H+[c] + NADH[c]	1.1.1.6	(KLMA_20619) or (KLMA_30016)	-1000	1000			kegg.reaction/R01034	Glycerolipid metabolism		Reaction obtained from iOD907
	r_0345	Glycerol:NADP+ oxidoreductase	D-glyceraldehyde[c] + H+[c] + NADPH[c] => glycerol[c] + NADP(+)[c]	1.1.1.2;1.1.1.21;1.1.1.72	(KLMA_40102) or (KLMA_40220) or (KLMA_80306) or (KLMA_20158) or (KLMA_80339) or (KLMA_60425)	0	1000			kegg.reaction/R01041	Glycerolipid metabolism		Reaction obtained from iOD907
	r_0346	1-acylglycerol acylhydrolase	1-acylglycerol[c] + H2O[c] => fatty acid[c] + glycerol[c]	3.1.1.23	(KLMA_50217)	0	1000			kegg.reaction/R01351	Glycerolipid metabolism		Reaction obtained from iOD907
	r_0347	1,2-Diacyl-sn-glycerol 3-phosphate phosphohydrolase	H2O[c] + phosphatidate[c] => 1,2-diacyl-sn-glycerol[c] + phosphate[c]	3.1.3.4	(KLMA_30412)	0	1000			kegg.reaction/R02239	Glycerolipid metabolism		Reaction obtained from iOD907
	r_0348	acyl-CoA:1-acyl-sn-glycerol-3-phosphate 2-O-acyltransferase	1-acyl-sn-glycerol 3-phosphate[c] + acyl-CoA[c] => coenzyme A[c] + phosphatidate[c]	2.3.1.51	(KLMA_40179) or (KLMA_60451) or (KLMA_10402)	0	1000			kegg.reaction/R02241	Glycerolipid metabolism		Reaction obtained from iOD907
	r_0349	Triacylglycerol acylhydrolase	H2O[c] + triglyceride[c] => 1,2-diacyl-sn-glycerol[c] + fatty acid[c]	3.1.1.3	(KLMA_30505) or (KLMA_60413) or (KLMA_60415) or (KLMA_60426) or (KLMA_10741) or (KLMA_10124) or (KLMA_10508) or (KLMA_10402)	0	1000			kegg.reaction/R02250	Glycerolipid metabolism		Reaction obtained from iOD907
	r_0350	acyl-CoA:1,2-diacyl-sn-glycerol O-acyltransferase	1,2-diacyl-sn-glycerol[c] + acyl-CoA[c] => coenzyme A[c] + triglyceride[c]	2.3.1.20	(KLMA_20208)	0	1000			kegg.reaction/R02251	Glycerolipid metabolism		Reaction obtained from iOD907
	r_0351	1,2-diacyl-sn-glycerol acylhydrolase	1,2-diacyl-sn-glycerol[c] + H2O[c] => 1-acylglycerol[c] + fatty acid[c]	3.1.1.3	(KLMA_30505) or (KLMA_60413) or (KLMA_60415) or (KLMA_60426) or (KLMA_10741) or (KLMA_10124) or (KLMA_10508) or (KLMA_10402)	0	1000			kegg.reaction/R02687	Glycerolipid metabolism		Reaction obtained from iOD907
	r_0352	Acyl-CoA:2-acylglycerol O-acyltransferase	1-acylglycerol[c] + acyl-CoA[c] => 1,2-diacyl-sn-glycerol[c] + coenzyme A[c]	2.3.1.22	(KLMA_20208)	0	1000			kegg.reaction/R03755	Glycerolipid metabolism		Reaction obtained from iOD907
	r_0353	Phosphatidylcholine 2-acylhydrolase	1-acylglycerophosphocholine[c] + fatty acid[c] <=> H2O[c] + phosphatidylcholine[c]	3.1.1.4	(KLMA_10402)	-1000	1000			kegg.reaction/R01315	Glycerophospholipid metabolism		Reaction obtained from KEGG
	r_0354	Phosphatidylcholine 2-acylhydrolase	1-acylglycerophosphocholine[r] + fatty acid[r] <=> H2O[r] + phosphatidylcholine[r]	3.1.1.4	(KLMA_10402)	-1000	1000			kegg.reaction/R01315	Glycerophospholipid metabolism		Reaction obtained from KEGG
	r_0355	sn-Glycerol-3-phosphate:NAD+ 2-oxidoreductase	dihydroxyacetone phosphate[c] + H+[c] + NADH[c] => glycerol 3-phosphate[c] + NAD[c]	1.1.1.8;1.1.1.94	(KLMA_10179)	0	1000			kegg.reaction/R00842	Glycerophospholipid metabolism		Reaction obtained from iOD907
	r_0356	sn-Glycerol-3-phosphate:(acceptor) 2-oxidoreductase	dihydroxyacetone phosphate[c] + FADH2[c] => FAD[c] + glycerol 3-phosphate[c] + H+[c]	1.1.5.3	(KLMA_30722)	0	1000			kegg.reaction/R00848	Glycerophospholipid metabolism		Reaction obtained from iOD907
	r_0357	Acyl-CoA:glycerone-phosphate O-acyltransferase	acyl-CoA[c] + dihydroxyacetone phosphate[c] => acylglycerone phosphate[c] + coenzyme A[c]	2.3.1.42	(KLMA_30247) or (KLMA_30327)	0	1000			kegg.reaction/R01013	Glycerophospholipid metabolism		Reaction obtained from iOD907
	r_0358	ATP:choline phosphotransferase	ATP[c] + choline[c] => ADP[c] + choline phosphate[c] + H+[c]	2.7.1.32	(KLMA_50492)	0	1000			kegg.reaction/R01021	Glycerophospholipid metabolism		Reaction obtained from iOD907
	r_0359	sn-Glycero-3-phosphocholine glycerophosphohydrolase	H2O[c] + sn-glycero-3-phosphocholine[c] => choline[c] + glycerol 3-phosphate[c] + 2 H+[c]	3.1.4.2;3.1.4.46	(KLMA_50022) or (KLMA_40537)	0	1000			kegg.reaction/R01030	Glycerophospholipid metabolism		Reaction obtained from iOD907
	r_0360	Phosphatidylcholine phosphatidohydrolase	H2O[c] + phosphatidylcholine[c] => choline[c] + 2 H+[c] + phosphatidate[c]	3.1.4.4	(KLMA_40231)	0	1000			kegg.reaction/R01310	Glycerophospholipid metabolism		Reaction obtained from iOD907
	r_0361	Acyl-CoA:1-acyl-sn-glycero-3-phosphocholine O-acyltransferase	1-acylglycerophosphocholine[c] + acyl-CoA[c] => coenzyme A[c] + phosphatidylcholine[c]	2.3.1.23	(KLMA_40179) or (KLMA_70286)	0	1000			kegg.reaction/R01318	Glycerophospholipid metabolism		Reaction obtained from iOD907
	r_0362	S-Adenosyl-L-methionine:phosphatidyl-N-dimethylethanolamine N-methyltransferase	phosphatidyl-N-dimethylethanolamine[c] + S-adenosyl-L-methionine[c] => phosphatidylcholine[c] + S-adenosyl-L-homocysteine[c]	2.1.1.71	(KLMA_30035)	0	1000			kegg.reaction/R01320	Glycerophospholipid metabolism		Reaction obtained from iOD907
	r_0363	CDP-choline:1,2-diacyl-sn-glycerol cholinephosphotransferase	1,2-diacyl-sn-glycerol[c] + CDP-choline[c] => CMP[c] + H+[c] + phosphatidylcholine[c]	2.7.8.2	(KLMA_60263)	0	1000			kegg.reaction/R01321	Glycerophospholipid metabolism		Reaction obtained from iOD907
	r_0364	ATP:ethanolamine O-phosphotransferase	ATP[c] + ethanolamine[c] => ADP[c] + H+[c] + O-phosphoethanolamine[c]	2.7.1.82	(KLMA_50492)	0	1000			kegg.reaction/R01468	Glycerophospholipid metabolism		Reaction obtained from iOD907
	r_0365	sn-Glycero-3-phosphoethanolamine glycerophosphohydrolase	H2O[c] + sn-glycero-3-phosphoethanolamine[c] <=> ethanolamine[c] + glycerol 3-phosphate[c] + H+[c]	3.1.4.2;3.1.4.46	(KLMA_50022) or (KLMA_40537)	-1000	1000			kegg.reaction/R01470	Glycerophospholipid metabolism		Reaction obtained from iOD907
	r_0366	CTP:phosphatidate cytidyltransferase	CTP[c] + H+[c] + phosphatidate[c] => CDP-diacylglycerol[c] + diphosphate[c]	2.7.7.41	(KLMA_60275)	0	1000			kegg.reaction/R01799	Glycerophospholipid metabolism		Reaction obtained from iOD907
	r_0367	CTP:phosphatidate cytidyltransferase	CTP[m] + H+[m] + phosphatidate[m] => CDP-diacylglycerol[m] + diphosphate[m]	2.7.7.41	(KLMA_60275)	0	1000			kegg.reaction/R01799	Glycerophospholipid metabolism		Reaction obtained from iOD907
	r_0368	CDP-diacylglycerol:sn-glycerol-3-phosphate 3-phosphatidyltransferase	CDP-diacylglycerol[m] + glycerol 3-phosphate[m] => CMP[m] + H+[m] + phosphatidylglycerophosphate[m]	2.7.8.5	(KLMA_10439)	0	1000			kegg.reaction/R01801	Glycerophospholipid metabolism		Reaction obtained from iOD907
	r_0369	CTP:choline-phosphate cytidylyltransferase	choline phosphate[c] + CTP[c] + 2 H+[c] => CDP-choline[c] + diphosphate[c]	2.7.7.15	(KLMA_60090)	0	1000			kegg.reaction/R01890	Glycerophospholipid metabolism		Reaction obtained from iOD907
	r_0370	Phosphatidylglycerophosphate phosphohydrolase	H2O[m] + phosphatidylglycerophosphate[m] => phosphate[m] + phosphatidylglycerol[m]	3.1.3.27	(KLMA_60091)	0	1000			kegg.reaction/R02029	Glycerophospholipid metabolism		Reaction obtained from iOD907
	r_0371	CTP:ethanolamine-phosphate cytidylyltransferase	CTP[c] + H+[c] + O-phosphoethanolamine[c] => CDP-ethanolamine[c] + diphosphate[c]	2.7.7.14	(KLMA_40044)	0	1000			kegg.reaction/R02038	Glycerophospholipid metabolism		Reaction obtained from iOD907
	r_0372	Phosphatidylethanolamine phosphatidohydrolase	H2O[c] + phosphatidylethanolamine[c] => ethanolamine[c] + H+[c] + phosphatidate[c]	3.1.4.4	(KLMA_40231)	0	1000			kegg.reaction/R02051	Glycerophospholipid metabolism		Reaction obtained from iOD907
	r_0373	Phsophatidyl-L-serine carboxy-lyase	phosphatidyl-L-serine[c] => carbon dioxide[c] + phosphatidylethanolamine[c]	4.1.1.65	(KLMA_20751) or (KLMA_30194)	0	1000			kegg.reaction/R02055	Glycerophospholipid metabolism		Reaction obtained from iOD907
	r_0374	Phsophatidyl-L-serine carboxy-lyase	phosphatidyl-L-serine[m] => carbon dioxide[m] + phosphatidylethanolamine[m]	4.1.1.65	(KLMA_20751) or (KLMA_30194)	0	1000			kegg.reaction/R02055	Glycerophospholipid metabolism		Reaction obtained from iOD907
	r_0375	S-Adenosyl-L-methionine:phosphatidylethanolamine N-methyltransferase	phosphatidylethanolamine[c] + S-adenosyl-L-methionine[c] => 2 H+[c] + phosphatidyl-N-methylethanolamine[c] + S-adenosyl-L-homocysteine[c]	2.1.1.17	(KLMA_40103) or (KLMA_30035)	0	1000			kegg.reaction/R02056	Glycerophospholipid metabolism		Reaction obtained from iOD907
	r_0376	CDPethanolamine:1,2-diacylglycerol ethanolaminephosphotransferase	1,2-diacyl-sn-glycerol[c] + CDP-ethanolamine[c] => CMP[c] + H+[c] + phosphatidylethanolamine[c]	2.7.8.1	(KLMA_60263)	0	1000			kegg.reaction/R02057	Glycerophospholipid metabolism		Reaction obtained from iOD907
	r_0377	1-Acyl-sn-glycero-3-phosphocholine acylhydrolase	1-acylglycerophosphocholine[c] + H2O[c] => fatty acid[c] + sn-glycero-3-phosphocholine[c]	3.1.1.5	(KLMA_50177) or (KLMA_10260) or (KLMA_30152)	0	1000			kegg.reaction/R02746	Glycerophospholipid metabolism		Reaction obtained from iOD907
	r_0378	acylglycerone phosphate[c]+H+[c]+NADPH[c]=>1-acyl-sn-glycerol 3-phosphate[c]+NADP(+)[c]	acylglycerone phosphate[c] + H+[c] + NADPH[c] => 1-acyl-sn-glycerol 3-phosphate[c] + NADP(+)[c]	1.1.1.101	(KLMA_60542)	0	1000			kegg.reaction/R02756	Glycerophospholipid metabolism		Reaction obtained from iOD907
	r_0379	1-Acyl-sn-glycero-3-phosphoethanolamine aldehydohydrolase	1-acyl-sn-glycero-3-phosphoethanolamine[c] + H2O[c] => fatty acid[c] + sn-glycero-3-phosphoethanolamine[c]	3.1.1.5	(KLMA_50177) or (KLMA_10260) or (KLMA_30152)	0	1000			kegg.reaction/R03416	Glycerophospholipid metabolism		Reaction obtained from iOD907
	r_0380	L-2-Lysophosphatidylethanolamine aldehydohydrolase	2-acyl-sn-glycero-3-phosphoethanolamine[c] + H2O[c] => fatty acid[c] + sn-glycero-3-phosphoethanolamine[c]	3.1.1.5	(KLMA_50177) or (KLMA_10260) or (KLMA_30152)	0	1000			kegg.reaction/R03417	Glycerophospholipid metabolism		Reaction obtained from iOD907
	r_0381	S-Adenosyl-L-methionine:phosphatidyl-N-methylethanolamine N-methyltransferase	phosphatidyl-N-methylethanolamine[c] + S-adenosyl-L-methionine[c] => phosphatidyl-N-dimethylethanolamine[c] + S-adenosyl-L-homocysteine[c]	2.1.1.71	(KLMA_30035)	0	1000			kegg.reaction/R03424	Glycerophospholipid metabolism		Reaction obtained from iOD907
	r_0382	Acyl-CoA:1-acyl-sn-glycero-3-phosphoethanolamine O-acyltransferase	coenzyme A[c] + phosphatidylethanolamine[c] => 1-acyl-sn-glycero-3-phosphoethanolamine[c] + acyl-CoA[c]	2.3.1.23	(KLMA_40179) or (KLMA_70286)	0	1000			kegg.reaction/R04480	Glycerophospholipid metabolism		Reaction obtained from iOD907
	r_0383	2 phosphatidylglycerol[m]<=>cardiolipin[m]+glycerol[m]	2 phosphatidylglycerol[m] <=> cardiolipin[m] + glycerol[m]	2.7.8.-	(KLMA_60515)	-1000	1000			kegg.reaction/R07390	Glycerophospholipid metabolism		Reaction obtained from iOD907
	r_0384	acyl-CoA:1-acyl-sn-glycero-3-phosphoinositol O-acyltransferase	1-acylglycerophosphoinositol[c] + acyl-CoA[c] <=> 1-phosphatidyl-1D-myo-inositol[c] + coenzyme A[c]	2.3.1.-	(KLMA_40179) or (KLMA_70286)	-1000	1000			kegg.reaction/R09034	Glycerophospholipid metabolism		Reaction obtained from iOD907
	r_0385	acyl-CoA[c]+monolysocardiolipin[c]<=>cardiolipin[c]+coenzyme A[c]	acyl-CoA[c] + monolysocardiolipin[c] <=> cardiolipin[c] + coenzyme A[c]	2.3.1.-	(KLMA_40179) or (KLMA_70286)	-1000	1000			kegg.reaction/R09037	Glycerophospholipid metabolism		Reaction obtained from iOD907
	r_0386	cardiolipin acylhydrolase	cardiolipin[m] + H2O[m] <=> fatty acid[m] + monolysocardiolipin[m]	3.1.1.-	(KLMA_30089)	-1000	1000			kegg.reaction/R09038	Glycerophospholipid metabolism		Reaction obtained from iOD907
	r_0387	S-adenosyl-L-methionine:1,2-diacyl-sn-glycerol 3-amino-3-carboxypropyltransferase	1,2-diacyl-sn-glycerol[c] + S-adenosyl-L-methionine[c] => 5-S-methyl-5-thioadenosine[c] + diacylglycerylhomoserine[c] + 2 H+[c]		(KLMA_40266)	0	1000			kegg.reaction/R09072	Glycerophospholipid metabolism		Reaction obtained from KEGG
	r_0388	S-adenosylmethionine:diacylglycerylhomoserine N-methyltransferase (diacylglyceryl-N,N,N-trimethylhomoserine-forming)	diacylglycerylhomoserine[c] + 3 S-adenosyl-L-methionine[c] => diacylglyceryl-N,N,N-trimethylhomoserine[c] + 3 H+[c] + 3 S-adenosyl-L-homocysteine[c]		(KLMA_40266)	0	1000			kegg.reaction/R09073	Glycerophospholipid metabolism		Reaction obtained from KEGG
	r_0389	1,2-diacyl-sn-glycerol[c]+CTP[c]<=>CDP[c]+phosphatidate[c]	1,2-diacyl-sn-glycerol[c] + CTP[c] <=> CDP[c] + H+[c] + phosphatidate[c]		(KLMA_20319)	-1000	1000			kegg.reaction/R09944	Glycerophospholipid metabolism		Reaction obtained from iOD907
	r_0390	CDPethanolamine:1-alkyl-2-acylglycerol ethanolaminephosphotransferase	1-alkyl-2-acylglycerol[c] + CDP-ethanolamine[c] <=> 1-alkyl-2-acylglycerophosphoethanolamine[c] + CMP[c] + 2 H+[c]	2.7.8.1	(KLMA_60263)	-1000	1000			kegg.reaction/R06364	Ether lipid metabolism		Reaction obtained from iOD907
	r_0391	CMP[c]+O-1-alk-1-enyl-2-acyl-sn-glycero-3-phosphoethanolamine[c]<=>1-alkenyl-2-acylglycerol[c]+CDP-ethanolamine[c]	CMP[c] + 2 H+[c] + O-1-alk-1-enyl-2-acyl-sn-glycero-3-phosphoethanolamine[c] <=> 1-alkenyl-2-acylglycerol[c] + CDP-ethanolamine[c]	2.7.8.1	(KLMA_60263)	-1000	1000			kegg.reaction/R07384	Ether lipid metabolism		Reaction obtained from iOD907
	r_0392	dihydroceramide[m]+2 ferrocytochrome b5[m]+2 H+[m]+oxygen[m]<=>2 ferricytochrome b5[m]+2 H2O[m]+N-acylsphingosine[m]	dihydroceramide[m] + 2 ferrocytochrome b5[m] + 2 H+[m] + oxygen[m] <=> 2 ferricytochrome b5[m] + 2 H2O[m] + N-acylsphingosine[m]	1.14.-.-	(KLMA_40111)	-1000	1000			kegg.reaction/R06519	Sphingolipid metabolism		Reaction obtained from KEGG
	r_0393	Palmitoyl-CoA:L-serine C-palmitoyltransferase (decarboxylating)	L-serine[c] + palmitoyl-CoA[c] => 3-ketosphinganine[c] + carbon dioxide[c] + coenzyme A[c]	2.3.1.50	(KLMA_10498) or (KLMA_10599)	0	1000			kegg.reaction/R01281	Sphingolipid metabolism		Reaction obtained from iOD907
	r_0394	N-Acylsphingosine amidohydrolase	H2O[c] + N-acylsphingosine[c] => fatty acid[c] + sphingosine[c]	3.5.1.23	(KLMA_10782)	0	1000			kegg.reaction/R01494	Sphingolipid metabolism		Reaction obtained from iOD907
	r_0395	UDP-glucose:N-acylsphingosine D-glucosyltransferase	N-acylsphingosine[c] + UDP-D-glucose[c] => beta-D-glucosyl-(1<->1)-ceramide[c] + H+[c] + UDP[c]	2.4.1.80	(KLMA_20600)	0	1000			kegg.reaction/R01497	Sphingolipid metabolism		Reaction obtained from iOD907
	r_0396	ATP:sphingosine 1-phosphotransferase;	ATP[c] + sphingosine[c] => ADP[c] + H+[c] + sphingosine 1-phosphate[c]	2.7.1.91	(KLMA_40194)	0	1000			kegg.reaction/R01926	Sphingolipid metabolism		Reaction obtained from iOD907
	r_0397	ATP:sphinganine 1-phosphotransferase	ATP[c] + sphinganine[c] => ADP[c] + H+[c] + sphinganine 1-phosphate[c]	2.7.1.91	(KLMA_40194)	0	1000			kegg.reaction/R02976	Sphingolipid metabolism		Reaction obtained from iOD907
	r_0398	Sphinganine:NADP+ 3-oxidoreductase	3-ketosphinganine[c] + H+[c] + NADPH[c] => NADP(+)[c] + sphinganine[c]	1.1.1.102	(KLMA_50073)	0	1000			kegg.reaction/R02978	Sphingolipid metabolism		Reaction obtained from iOD907
	r_0399	beta-D-Galactosyl-1,4-beta-D-glucosylceramide galactohydrolase	beta-D-galactosyl-(1->4)-beta-D-glucosyl-(1<->1)-ceramide[c] + H2O[c] => beta-D-glucosyl-(1<->1)-ceramide[c] + D-galactose[c]	3.2.1.23	(KLMA_30009)	0	1000			kegg.reaction/R03355	Sphingolipid metabolism		Reaction obtained from iOD907
	r_0400	Sulfatide sulfohydrolase;	H2O[c] + sulfatide[c] => galactosylceramide[c] + H+[c] + sulphate[c]	3.1.6.1;3.1.6.8	(KLMA_60006) or (KLMA_80180)	0	1000			kegg.reaction/R04856	Sphingolipid metabolism		Reaction obtained from iOD907
	r_0401	sphingosine-1-phosphate palmitaldehyde-lyase (phosphoethanolamine-forming)	H+[c] + sphingosine 1-phosphate[c] => hexadecenal[c] + O-phosphoethanolamine[c]	4.1.2.27;4.1.2.-	(KLMA_30426)	0	1000			kegg.reaction/R06516	Sphingolipid metabolism		Reaction obtained from iOD907
	r_0402	acyl-CoA:sphingosine N-acyltransferase	acyl-CoA[c] + sphinganine[c] => coenzyme A[c] + dihydroceramide[c]	2.3.1.24	(KLMA_30063) or (KLMA_80123)	0	1000			kegg.reaction/R06517	Sphingolipid metabolism		Reaction obtained from iOD907
	r_0403	N-acylsphingosine amidohydrolase	dihydroceramide[c] + H2O[c] => fatty acid[c] + sphinganine[c]	3.5.1.23	(KLMA_10782)	0	1000			kegg.reaction/R06518	Sphingolipid metabolism		Reaction obtained from iOD907
	r_0404	3-sn-phosphatidate phosphohydrolase	H2O[c] + sphinganine 1-phosphate[c] => phosphate[c] + sphinganine[c]	3.1.3.4;3.1.3.-	(KLMA_30412) or (KLMA_10342) or (KLMA_10078) or (KLMA_20679)	0	1000			kegg.reaction/R06520	Sphingolipid metabolism		Reaction obtained from iOD907
	r_0405	3-sn-phosphatidate phosphohydrolase	H2O[c] + sphingosine 1-phosphate[c] => phosphate[c] + sphingosine[c]	3.1.3.4;3.1.3.-	(KLMA_30412) or (KLMA_10078) or (KLMA_20679)	0	1000			kegg.reaction/R06521	Sphingolipid metabolism		Reaction obtained from iOD907
	r_0406	3-sn-phosphatidate phosphohydrolase	ceramide 1-phosphate[c] + H2O[c] => N-acylsphingosine[c] + phosphate[c]	3.1.3.4;3.1.3.-	(KLMA_30412) or (KLMA_10078) or (KLMA_20679)	0	1000			kegg.reaction/R06522	Sphingolipid metabolism		Reaction obtained from iOD907
	r_0407	Sphinganine, NADPH: oxygen oxidoreductase (4-hydroxylating)	H+[c] + NADPH[c] + oxygen[c] + sphinganine[c] => H2O[c] + NADP(+)[c] + phytosphingosine[c]		(KLMA_30430)	0	1000			kegg.reaction/R06525	Sphingolipid metabolism		Reaction obtained from iOD907
	r_0408	Dihydroceramide, NADPH: oxygen oxidoreductase (4-hydroxylating)	dihydroceramide[c] + H+[c] + NADPH[c] + oxygen[c] => H2O[c] + NADP(+)[c] + phytoceramide[c]		(KLMA_30430)	0	1000			kegg.reaction/R06526	Sphingolipid metabolism		Reaction obtained from iOD907
	r_0409	Phytoceramide amidohydrolase	H2O[c] + phytoceramide[c] => fatty acid[c] + phytosphingosine[c]	3.5.1.23	(KLMA_10782)	0	1000			kegg.reaction/R06528	Sphingolipid metabolism		Reaction obtained from iOD907
	r_0410	(5Z,13E)-(15S)-9alpha,11alpha,15-trihydroxyprosta-5,13-dienoate:NADP+ 9-oxidoreductase;	NADP(+)[c] + prostaglandin F2alpha[c] => H+[c] + NADPH[c] + prostaglandin E2[c]	1.1.1.184;1.1.1.189	(KLMA_10783)	0	1000			kegg.reaction/R02581	Arachidonic acid metabolism		Reaction obtained from KEGG
	r_0411	(5Z,13E)-(15S)-9alpha,11alpha,15-trihydroxyprosta-5,13-dienoate:NADP+ 9-oxidoreductase;	NADP(+)[m] + prostaglandin F2alpha[m] => H+[m] + NADPH[m] + prostaglandin E2[m]	1.1.1.184;1.1.1.189	(KLMA_10783)	0	1000			kegg.reaction/R02581	Arachidonic acid metabolism		Reaction obtained from KEGG
	r_0412	(7E,9E,11Z,14Z)-(5S,6S)-5,6-Epoxyicosa-7,9,11,14-tetraenoate hydrolase	H2O[c] + leukotriene A4[c] <=> leukotriene B4[c]	3.3.2.6	(KLMA_80149)	-1000	1000			kegg.reaction/R03057	Arachidonic acid metabolism		Reaction obtained from KEGG
	r_0413	(7E,9E,11Z,14Z)-(5S,6S)-5,6-Epoxyicosa-7,9,11,14-tetraenoate hydrolase	H2O[m] + leukotriene A4[m] <=> leukotriene B4[m]	3.3.2.6	(KLMA_80149)	-1000	1000			kegg.reaction/R03057	Arachidonic acid metabolism		Reaction obtained from KEGG
	r_0414	Glutathione: 15-HPETE oxidoreductase	15(S)-HPETE[c] + 2 glutathione[c] => (15S)-15-hydroxy-5,8,11-cis-13-trans-eicosatetraenoate[c] + glutathione disulfide[c] + H2O[c]	1.11.1.9	(KLMA_10673) or (KLMA_20407)	0	1000			kegg.reaction/R07035	Arachidonic acid metabolism		Reaction obtained from KEGG
	r_0415	Glutathione: 5-HPETE oxidoreductase	5(S)-HPETE[c] + 2 glutathione[c] => 5(S)-HETE[c] + glutathione disulfide[c] + H2O[c]	1.11.1.9	(KLMA_10673) or (KLMA_20407)	0	1000			kegg.reaction/R07034	Arachidonic acid metabolism		Reaction obtained from KEGG
	r_0416	3-hydroxy-OPC8-CoA[c]<=>H2O[c]+trans-2-enoyl-OPC8-CoA[c]	3-hydroxy-OPC8-CoA[c] <=> H2O[c] + trans-2-enoyl-OPC8-CoA[c]	4.2.1.17;4.2.1.74	(KLMA_70426)	-1000	1000			kegg.reaction/R07889	alpha-Linolenic acid metabolism		Reaction obtained from iOD907
	r_0417	3-hydroxy-OPC8-CoA[c]+NAD[c]<=>3-oxo-OPC8-CoA[c]+H+[c]+NADH[c]	3-hydroxy-OPC8-CoA[c] + NAD[c] <=> 3-oxo-OPC8-CoA[c] + H+[c] + NADH[c]	1.1.1.35;1.1.1.211	(KLMA_70426) or (KLMA_30357)	-1000	1000			kegg.reaction/R07890	alpha-Linolenic acid metabolism		Reaction obtained from iOD907
	r_0418	3-hydroxy-OPC6-CoA[c]<=>H2O[c]+trans-2-enoyl-OPC6-CoA[c]	3-hydroxy-OPC6-CoA[c] <=> H2O[c] + trans-2-enoyl-OPC6-CoA[c]	4.2.1.17;4.2.1.74	(KLMA_70426)	-1000	1000			kegg.reaction/R07893	alpha-Linolenic acid metabolism		Reaction obtained from iOD907
	r_0419	3-hydroxy-OPC6-CoA[c]+NAD[c]<=>3-oxo-OPC6-CoA[c]+H+[c]+NADH[c]	3-hydroxy-OPC6-CoA[c] + NAD[c] <=> 3-oxo-OPC6-CoA[c] + H+[c] + NADH[c]	1.1.1.35;1.1.1.211	(KLMA_70426) or (KLMA_30357)	-1000	1000			kegg.reaction/R07894	alpha-Linolenic acid metabolism		Reaction obtained from iOD907
	r_0420	3-hydroxy-OPC4-CoA[c]<=>H2O[c]+trans-2-enoyl-OPC4-CoA[c]	3-hydroxy-OPC4-CoA[c] <=> H2O[c] + trans-2-enoyl-OPC4-CoA[c]	4.2.1.17;4.2.1.74	(KLMA_70426)	-1000	1000			kegg.reaction/R07897	alpha-Linolenic acid metabolism		Reaction obtained from iOD907
	r_0421	3-hydroxy-OPC4-CoA[c]+NAD[c]<=>3-oxo-OPC4-CoA[c]+H+[c]+NADH[c]	3-hydroxy-OPC4-CoA[c] + NAD[c] <=> 3-oxo-OPC4-CoA[c] + H+[c] + NADH[c]	1.1.1.35;1.1.1.211	(KLMA_70426) or (KLMA_30357)	-1000	1000			kegg.reaction/R07898	alpha-Linolenic acid metabolism		Reaction obtained from iOD907
	r_0422	H+[c]+NADPH[c]+trans-octadec-2-enoyl-CoA[c]=>NADP(+)[c]+stearoyl-CoA[c]	H+[c] + NADPH[c] + trans-octadec-2-enoyl-CoA[c] => NADP(+)[c] + stearoyl-CoA[c]	1.3.1.38	(KLMA_10196)	0	1000			kegg.reaction/R07761	Biosynthesis of unsaturated fatty acids		Reaction obtained from KEGG
	r_0423	steroyl-CoA,hydrogen-donor:oxygen oxidoreductase	2 ferrocytochrome b5[m] + 2 H+[m] + oxygen[m] + stearoyl-CoA[m] => 2 ferricytochrome b5[m] + 2 H2O[m] + oleoyl-CoA[m]	1.14.19.1	(KLMA_10244) or (KLMA_30418)	0	1000			kegg.reaction/R02222	Biosynthesis of unsaturated fatty acids		Reaction obtained from iOD907
	r_0424	malonyl-CoA[m]+palmitoyl-CoA[m]=>3-oxooctadecanoyl-CoA[m]+carbon dioxide[m]+coenzyme A[m]	H+[m] + malonyl-CoA[m] + palmitoyl-CoA[m] => 3-oxooctadecanoyl-CoA[m] + carbon dioxide[m] + coenzyme A[m]	2.3.1.-	(KLMA_10159) or (KLMA_30357) or (KLMA_50271)	0	1000			kegg.reaction/R07758	Biosynthesis of unsaturated fatty acids		Reaction obtained from iOD907
	r_0425	3-oxooctadecanoyl-CoA[m]+H+[m]+NADPH[m]=>3-hydroxyoctadecanoyl-CoA[m]+NADP(+)[m]	3-oxooctadecanoyl-CoA[m] + H+[m] + NADPH[m] => 3-hydroxyoctadecanoyl-CoA[m] + NADP(+)[m]	1.1.1.-	(KLMA_30357)	0	1000			kegg.reaction/R07759	Biosynthesis of unsaturated fatty acids		Reaction obtained from iOD907
	r_0426	3-hydroxyoctadecanoyl-CoA[m]=>H2O[m]+trans-octadec-2-enoyl-CoA[m]	3-hydroxyoctadecanoyl-CoA[m] => H2O[m] + trans-octadec-2-enoyl-CoA[m]	4.2.1.-	(KLMA_30158)	0	1000			kegg.reaction/R07760	Biosynthesis of unsaturated fatty acids		Reaction obtained from iOD907
	r_0427	(6Z,9Z,12Z,15Z,18Z,21Z)-tetracosahexaenoyl-CoA[m]+FAD[m]<=>(2E,6Z,9Z,12Z,15Z,18Z,21Z)-tetracosahepta-2,6,9,12,15,18,21-enoyl-CoA[m]+FADH2[m]	(6Z,9Z,12Z,15Z,18Z,21Z)-tetracosahexaenoyl-CoA[m] + FAD[m] + H+[m] <=> (2E,6Z,9Z,12Z,15Z,18Z,21Z)-tetracosahepta-2,6,9,12,15,18,21-enoyl-CoA[m] + FADH2[m]	1.3.3.6	(KLMA_20263)	-1000	1000			kegg.reaction/R07934	Biosynthesis of unsaturated fatty acids		Reaction obtained from iOD907
	r_0428	(6Z,9Z,12Z,15Z,18Z)-tetracosapentaenoyl-CoA[m]+FAD[m]<=>(2E,6Z,9Z,12Z,15Z,18Z)-tetracosahexa-2,6,9,12,15,18-enoyl-CoA[m]+FADH2[m]	(6Z,9Z,12Z,15Z,18Z)-tetracosapentaenoyl-CoA[m] + FAD[m] + H+[m] <=> (2E,6Z,9Z,12Z,15Z,18Z)-tetracosahexa-2,6,9,12,15,18-enoyl-CoA[m] + FADH2[m]	1.3.3.6	(KLMA_20263)	-1000	1000			kegg.reaction/R07950	Biosynthesis of unsaturated fatty acids		Reaction obtained from iOD907
	r_0429	Stearoyl-CoA hydrolase	H2O[m] + stearoyl-CoA[m] <=> coenzyme A[m] + H+[m] + stearate[m]	3.1.2.2	(KLMA_60086)	-1000	1000			kegg.reaction/R08174	Biosynthesis of unsaturated fatty acids		Reaction obtained from iOD907
	r_0430	Icosanoyl-CoA hydrolase	eicosanoyl-CoA[m] + H2O[m] <=> coenzyme A[m] + H+[m] + icosanoic acid[m]	3.1.2.2	(KLMA_60086)	-1000	1000			kegg.reaction/R08175	Biosynthesis of unsaturated fatty acids		Reaction obtained from iOD907
	r_0431	Oleoyl-CoA hydrolase	H2O[m] + oleoyl-CoA[m] <=> coenzyme A[m] + H+[m] + oleate[m]	3.1.2.2	(KLMA_60086)	-1000	1000			kegg.reaction/R08176	Biosynthesis of unsaturated fatty acids		Reaction obtained from iOD907
	r_0432	Linoleoyl-CoA hydrolase	H2O[m] + linoleoyl-CoA[m] => coenzyme A[m] + H+[m] + linoleate[m]	3.1.2.2	(KLMA_60086)	0	1000			kegg.reaction/R08177	Biosynthesis of unsaturated fatty acids		Reaction obtained from iOD907
	r_0433	(9Z,12Z,15Z)-octadecatrienoyl-CoA[m]+H2O[m]<=>(9Z,12Z,15Z)-octadecatrienoic acid[m]+coenzyme A[m]	(9Z,12Z,15Z)-octadecatrienoyl-CoA[m] + H2O[m] <=> (9Z,12Z,15Z)-octadecatrienoic acid[m] + coenzyme A[m] + H+[m]	3.1.2.2	(KLMA_60086)	-1000	1000			kegg.reaction/R08178	Biosynthesis of unsaturated fatty acids		Reaction obtained from iOD907
	r_0434	(5Z,8Z,11Z,14Z,17Z)-icosapentaenoyl-CoA[m]+H2O[m]<=>(5Z,8Z,11Z,14Z,17Z)-icosapentaenoic acid[m]+coenzyme A[m]	(5Z,8Z,11Z,14Z,17Z)-icosapentaenoyl-CoA[m] + H2O[m] <=> (5Z,8Z,11Z,14Z,17Z)-icosapentaenoic acid[m] + coenzyme A[m] + H+[m]	3.1.2.2	(KLMA_60086)	-1000	1000			kegg.reaction/R08179	Biosynthesis of unsaturated fatty acids		Reaction obtained from iOD907
	r_0435	(4Z,7Z,10Z,13Z,16Z,19Z)-docosahexaenoyl-CoA[m]+H2O[m]<=>(4Z,7Z,10Z,13Z,16Z,19Z)-docosahexaenoic acid[m]+coenzyme A[m]	(4Z,7Z,10Z,13Z,16Z,19Z)-docosahexaenoyl-CoA[m] + H2O[m] <=> (4Z,7Z,10Z,13Z,16Z,19Z)-docosahexaenoic acid[m] + coenzyme A[m] + H+[m]	3.1.2.2	(KLMA_60086)	-1000	1000			kegg.reaction/R08180	Biosynthesis of unsaturated fatty acids		Reaction obtained from iOD907
	r_0436	gamma-linolenoyl-CoA[m]+H2O[m]<=>(6Z,9Z,12Z)-octadecatrienoic acid[m]+coenzyme A[m]	gamma-linolenoyl-CoA[m] + H2O[m] <=> (6Z,9Z,12Z)-octadecatrienoic acid[m] + coenzyme A[m] + H+[m]	3.1.2.2	(KLMA_60086)	-1000	1000			kegg.reaction/R08181	Biosynthesis of unsaturated fatty acids		Reaction obtained from iOD907
	r_0437	8,11,14-eicosatrienoyl-CoA[m]+H2O[m]<=>(8Z,11Z,14Z)-icosatrienoic acid[m]+coenzyme A[m]	8,11,14-eicosatrienoyl-CoA[m] + H2O[m] <=> (8Z,11Z,14Z)-icosatrienoic acid[m] + coenzyme A[m] + H+[m]	3.1.2.2	(KLMA_60086)	-1000	1000			kegg.reaction/R08182	Biosynthesis of unsaturated fatty acids		Reaction obtained from iOD907
	r_0438	arachidonyl-CoA[m]+H2O[m]<=>arachidonate[m]+coenzyme A[m]	arachidonyl-CoA[m] + H2O[m] <=> arachidonate[m] + coenzyme A[m] + H+[m]	3.1.2.2	(KLMA_60086)	-1000	1000			kegg.reaction/R08183	Biosynthesis of unsaturated fatty acids		Reaction obtained from iOD907
	r_0439	H+[m]+NADH[m]+oleoyl-CoA[m]+oxygen[m]<=>2 H2O[m]+linoleoyl-CoA[m]+NAD[m]	H+[m] + NADH[m] + oleoyl-CoA[m] + oxygen[m] <=> 2 H2O[m] + linoleoyl-CoA[m] + NAD[m]			-1000	1000				Biosynthesis of unsaturated fatty acids		Reaction obtained from iOD907
	r_0440	ATP phosphohydrolase	ATP[c] + H2O[c] => ADP[c] + H+[c] + phosphate[c]	3.6.1.3;3.6.1.5;3.6.1.8;3.6.1.15	(KLMA_30300) or (KLMA_20408) or (KLMA_60284) or (KLMA_10772) or (KLMA_50113) or (KLMA_50295) or (KLMA_50381)	0	1000			kegg.reaction/R00086	Purine metabolism		Reaction obtained from KEGG
	r_0441	ATP phosphohydrolase	ATP[m] + H2O[m] => ADP[m] + H+[m] + phosphate[m]	3.6.1.3;3.6.1.5;3.6.1.8;3.6.1.15	(KLMA_10772) or (KLMA_50113)	0	1000			kegg.reaction/R00086	Purine metabolism		Reaction obtained from KEGG
	r_0442	dGTP:pyruvate 2-O-phosphotransferase	dGDP[c] + 2 H+[c] + phosphoenolpyruvate[c] => dGTP[c] + pyruvate[c]	2.7.1.40	(KLMA_60219)	0	1000			kegg.reaction/R01858	Purine metabolism		Reaction obtained from KEGG
	r_0443	ATP diphosphate-lyase (cyclizing; 3',5'-cyclic-AMP-forming)	ATP[c] => 3,5-cyclic AMP[c] + diphosphate[c]	4.6.1.1	(KLMA_30227)	0	1000			kegg.reaction/R00089	Purine metabolism		Reaction obtained from iOD907
	r_0444	ADP phosphohydrolase	ADP[c] + H2O[c] => AMP[c] + H+[c] + phosphate[c]	3.6.1.5	(KLMA_50381)	0	1000			kegg.reaction/R00122	Purine metabolism		Reaction obtained from iOD907
	r_0445	ADP:ATP adenylyltransferase	ADP[c] + ATP[c] + H+[c] => P(1),P(4)-bis(5-adenosyl) tetraphosphate[c] + phosphate[c]	2.7.7.53	(KLMA_10035)	0	1000			kegg.reaction/R00126	Purine metabolism		Reaction obtained from iOD907
	r_0446	ATP:AMP phosphotransferase	AMP[c] + ATP[c] => 2 ADP[c]	2.7.4.3	(KLMA_20165) or (KLMA_30292)	0	1000			kegg.reaction/R00127	Purine metabolism		Reaction obtained from iOD907
	r_0447	AMP aminohydrolase	AMP[c] + H+[c] + H2O[c] => ammonium[c] + IMP[c]	3.5.4.6;3.5.4.17	(KLMA_70014)	0	1000			kegg.reaction/R00181	Purine metabolism		Reaction obtained from iOD907
	r_0448	Adenosine 5'-monophosphate phosphohydrolase	AMP[c] + H2O[c] => adenosine[c] + phosphate[c]	3.1.3.5	(KLMA_30643) or (KLMA_30679)	0	1000			kegg.reaction/R00183	Purine metabolism		Reaction obtained from iOD907
	r_0449	ATP:adenosine 5'-phosphotransferase	adenosine[c] + ATP[c] => ADP[c] + AMP[c] + H+[c]	2.7.1.20;2.7.1.74	(KLMA_60427) or (KLMA_60464)	0	1000			kegg.reaction/R00185	Purine metabolism		Reaction obtained from iOD907
	r_0450	AMP:diphosphate phospho-D-ribosyltransferase	AMP[c] + diphosphate[c] => adenine[c] + PRPP[c]	2.4.2.7;2.4.2.8	(KLMA_40587) or (KLMA_10294) or (KLMA_40502)	0	1000			kegg.reaction/R00190	Purine metabolism		Reaction obtained from iOD907
	r_0451	adenosine 3',5'-phosphate 5'-nucleotidohydrolase	3,5-cyclic AMP[c] + H2O[c] => AMP[c] + H+[c]	3.1.4.17;3.1.4.53	(KLMA_60406) or (KLMA_30588)	0	1000			kegg.reaction/R00191	Purine metabolism		Reaction obtained from iOD907
	r_0452	GDP phosphohydrolase	GDP[c] + H2O[c] => GMP[c] + H+[c] + phosphate[c]	3.6.1.5;3.6.1.6;3.6.1.42	(KLMA_30281) or (KLMA_50381)	0	1000			kegg.reaction/R00328	Purine metabolism		Reaction obtained from iOD907
	r_0453	ATP:GDP phosphotransferase	ATP[c] + GDP[c] + H+[c] <=> ADP[c] + GTP[c]	2.7.4.6	(KLMA_10663)	-1000	1000			kegg.reaction/R00330	Purine metabolism		Reaction obtained from iOD907
	r_0454	ATP:GMP phosphotransferase	ATP[c] + GMP[c] => ADP[c] + GDP[c]	2.7.4.8	(KLMA_40571)	0	1000			kegg.reaction/R00332	Purine metabolism		Reaction obtained from iOD907
	r_0455	GTP phosphohydrolase	GTP[c] + H2O[c] => GDP[c] + 2 H+[c] + phosphate[c]	3.6.1.5;3.6.5.1;3.6.5.2;3.6.5.3	(KLMA_20110) or (KLMA_10794) or (KLMA_30595) or (KLMA_10222) or (KLMA_20808) or (KLMA_80208) or (KLMA_40556) or (KLMA_30071) or (KLMA_50381)	0	1000			kegg.reaction/R00335	Purine metabolism		Reaction obtained from iOD907
	r_0456	GTP diphosphohydrolase (diphosphate-forming);	GTP[c] + H2O[c] => diphosphate[c] + GMP[c] + 2 H+[c]	3.6.1.8;3.6.1.19	(KLMA_30281) or (KLMA_30042) or (KLMA_50381)	0	1000			kegg.reaction/R00426	Purine metabolism		Reaction obtained from iOD907
	r_0457	GTP:pyruvate 2-O-phosphotransferase	GDP[c] + 2 H+[c] + phosphoenolpyruvate[c] => GTP[c] + pyruvate[c]	2.7.1.40	(KLMA_60219)	0	1000			kegg.reaction/R00430	Purine metabolism		Reaction obtained from iOD907
	r_0458	GTP diphosphate-lyase (cyclizing; 3',5'-cyclic-GMP-forming)	GTP[c] => 3,5-cyclic GMP[c] + diphosphate[c] + H+[c]	4.6.1.1;4.6.1.2	(KLMA_30227)	0	1000			kegg.reaction/R00434	Purine metabolism		Reaction obtained from iOD907
	r_0459	(S)-ureidoglycolate amidohydrolase (decarboxylating)	(-)-ureidoglycolate[c] + 2 H+[c] + H2O[c] => 2 ammonium[c] + carbon dioxide[c] + glyoxylate[c]	3.5.3.19	(KLMA_10818)	0	1000			kegg.reaction/R00469	Purine metabolism		Reaction obtained from iOD907
	r_0460	3'-phosphoadenylyl-sulfate sulfohydrolase;	3-phospho-5-adenylyl sulfate[c] + H2O[c] => adenosine 3',5'-bismonophosphate[c] + 2 H+[c] + sulphate[c]	3.6.1.9;3.6.2.2	(KLMA_10559)	0	1000			kegg.reaction/R00507	Purine metabolism		Reaction obtained from iOD907
	r_0461	ATP:adenylylsulfate 3'-phosphotransferase	5-adenylyl sulfate[c] + ATP[c] => 3-phospho-5-adenylyl sulfate[c] + ADP[c] + H+[c]	2.7.1.25	(KLMA_30070)	0	1000			kegg.reaction/R00509	Purine metabolism		Reaction obtained from iOD907
	r_0462	ATP:sulfate adenylyltransferase	ATP[c] + H+[c] + sulphate[c] => 5-adenylyl sulfate[c] + diphosphate[c]	2.7.7.4	(KLMA_80061)	0	1000			kegg.reaction/R00529	Purine metabolism		Reaction obtained from iOD907
	r_0463	ITP phosphohydrolase	H2O[c] + ITP[c] => H+[c] + IDP[c] + phosphate[c]	3.6.1.5	(KLMA_50381)	0	1000			kegg.reaction/R00719	Purine metabolism		Reaction obtained from iOD907
	r_0464	Inosine 5'-triphosphate pyrophosphohydrolase	H2O[c] + ITP[c] => diphosphate[c] + H+[c] + IMP[c]	3.6.1.8;3.6.1.19	(KLMA_30281) or (KLMA_30042) or (KLMA_50381)	0	1000			kegg.reaction/R00720	Purine metabolism		Reaction obtained from iOD907
	r_0465	IDP phosphohydrolase	H2O[c] + IDP[c] => H+[c] + IMP[c] + phosphate[c]	3.6.1.5;3.6.1.6	(KLMA_30281) or (KLMA_50381)	0	1000			kegg.reaction/R00961	Purine metabolism		Reaction obtained from iOD907
	r_0466	ADP-ribose ribophosphohydrolase	ADP-ribose[c] + H2O[c] => AMP[c] + D-ribose 5-phosphate[c] + 2 H+[c]	3.6.1.13;3.6.1.21;3.6.1.-	(KLMA_80296)	0	1000			kegg.reaction/R01054	Purine metabolism		Reaction obtained from iOD907
	r_0467	5-phosphoribosylamine:diphosphate phospho-alpha-D-ribosyltransferase (glutamate-amidating)	H2O[c] + L-glutamine[c] + PRPP[c] => 5-phosphoribosylamine[c] + diphosphate[c] + L-glutamate[c]	2.4.2.14	(KLMA_10505)	0	1000			kegg.reaction/R01072	Purine metabolism		Reaction obtained from iOD907
	r_0468	N6-(1,2-dicarboxyethyl)AMP AMP-lyase (fumarate-forming)	adenylo-succinate[c] => AMP[c] + fumarate[c]	4.3.2.2	(KLMA_30075)	0	1000			kegg.reaction/R01083	Purine metabolism		Reaction obtained from iOD907
	r_0469	Inosine 5'-monophosphate phosphohydrolase	H2O[c] + IMP[c] => inosine[c] + phosphate[c]	3.1.3.5	(KLMA_30643) or (KLMA_30679)	0	1000			kegg.reaction/R01126	Purine metabolism		Reaction obtained from iOD907
	r_0470	IMP 1,2-hydrolase (decyclizing)	H2O[c] + IMP[c] <=> phosphoribosyl-formamido-carboxamide[c]	2.1.2.3;3.5.4.10	(KLMA_40081)	-1000	1000			kegg.reaction/R01127	Purine metabolism		Reaction obtained from iOD907
	r_0471	IMP:NAD+ oxidoreductase	H2O[c] + IMP[c] + NAD[c] <=> H+[c] + NADH[c] + xanthosine-5-phosphate[c]	1.1.1.205	(KLMA_50183)	-1000	1000			kegg.reaction/R01130	Purine metabolism		Reaction obtained from iOD907
	r_0472	IMP:diphosphate phospho-D-ribosyltransferase	diphosphate[c] + IMP[c] => hypoxanthine[c] + PRPP[c]	2.4.2.8	(KLMA_10294) or (KLMA_40502)	0	1000			kegg.reaction/R01132	Purine metabolism		Reaction obtained from iOD907
	r_0473	IMP:L-aspartate ligase (GDP-forming)	GTP[c] + IMP[c] + L-aspartate[c] => adenylo-succinate[c] + GDP[c] + 3 H+[c] + phosphate[c]	6.3.4.4	(KLMA_50610)	0	1000			kegg.reaction/R01135	Purine metabolism		Reaction obtained from iOD907
	r_0474	Guanosine 5'-monophosphate phosphohydrolase	GMP[c] + H2O[c] => guanosine[c] + phosphate[c]	3.1.3.5	(KLMA_30643) or (KLMA_30679)	0	1000			kegg.reaction/R01227	Purine metabolism		Reaction obtained from iOD907
	r_0475	GMP:diphosphate 5-phospho-alpha-D-ribosyltransferase	diphosphate[c] + GMP[c] => guanine[c] + PRPP[c]	2.4.2.7;2.4.2.8;2.4.2.22	(KLMA_40587) or (KLMA_10294) or (KLMA_40502)	0	1000			kegg.reaction/R01229	Purine metabolism		Reaction obtained from iOD907
	r_0476	Xanthosine-5'-phosphate:ammonia ligase (AMP-forming)	ammonium[c] + ATP[c] + xanthosine-5-phosphate[c] => AMP[c] + diphosphate[c] + GMP[c] + 2 H+[c]	6.3.4.1;6.3.5.2	(KLMA_10317)	0	1000			kegg.reaction/R01230	Purine metabolism		Reaction obtained from iOD907
	r_0477	Xanthosine-5'-phosphate:L-glutamine amido-ligase (AMP-forming)	ATP[c] + H2O[c] + L-glutamine[c] + xanthosine-5-phosphate[c] => AMP[c] + diphosphate[c] + GMP[c] + 2 H+[c] + L-glutamate[c]	6.3.5.2	(KLMA_10317)	0	1000			kegg.reaction/R01231	Purine metabolism		Reaction obtained from iOD907
	r_0478	Guanosine 3',5'-cyclic phosphate 5'-nucleotidohydrolase	3,5-cyclic GMP[c] + H2O[c] => GMP[c] + H+[c]	3.1.4.17;3.1.4.35	(KLMA_60406) or (KLMA_30588)	0	1000			kegg.reaction/R01234	Purine metabolism		Reaction obtained from iOD907
	r_0479	Adenine aminohydrolase	adenine[c] + H+[c] + H2O[c] => ammonium[c] + hypoxanthine[c]	3.5.4.2	(KLMA_10747)	0	1000			kegg.reaction/R01244	Purine metabolism		Reaction obtained from iOD907
	r_0480	ATP:dAMP phosphotransferase	ATP[c] + dAMP[c] <=> ADP[c] + dADP[c]	2.7.4.3;2.7.4.11	(KLMA_20165) or (KLMA_30292) or (KLMA_50317)	-1000	1000			kegg.reaction/R01547	Purine metabolism		Reaction obtained from iOD907
	r_0481	Adenosine aminohydrolase	adenosine[c] + H+[c] + H2O[c] => ammonium[c] + inosine[c]	3.5.4.4	(KLMA_30705) or (KLMA_30405)	0	1000			kegg.reaction/R01560	Purine metabolism		Reaction obtained from iOD907
	r_0482	Adenosine:phosphate alpha-D-ribosyltransferase	adenosine[c] + phosphate[c] <=> adenine[c] + alpha-D-ribose 1-phosphate[c]	2.4.2.1	(KLMA_70249)	-1000	1000			kegg.reaction/R01561	Purine metabolism		Reaction obtained from iOD907
	r_0483	APS:ATP adenylyltransferase	5-adenylyl sulfate[c] + ATP[c] => P(1),P(4)-bis(5-adenosyl) tetraphosphate[c] + sulphate[c]	2.7.7.53	(KLMA_10035)	0	1000			kegg.reaction/R01618	Purine metabolism		Reaction obtained from iOD907
	r_0484	Guanine aminohydrolase	guanine[c] + H+[c] + H2O[c] => 9H-xanthine[c] + ammonium[c]	3.5.4.3	(KLMA_50613)	0	1000			kegg.reaction/R01676	Purine metabolism		Reaction obtained from iOD907
	r_0485	2'-Deoxyguanosine 5'-triphosphate diphosphohydrolase	dGTP[c] + H2O[c] => dGMP[c] + diphosphate[c] + 2 H+[c]	3.6.1.19	(KLMA_30281) or (KLMA_30042) or (KLMA_50381)	0	1000			kegg.reaction/R01855	Purine metabolism		Reaction obtained from iOD907
	r_0486	inosine:phosphate alpha-D-ribosyltransferase	inosine[c] + phosphate[c] <=> alpha-D-ribose 1-phosphate[c] + hypoxanthine[c]	2.4.2.1;2.4.2.15	(KLMA_70249)	-1000	1000			kegg.reaction/R01863	Purine metabolism		Reaction obtained from iOD907
	r_0487	2'-Deoxyguanosine 5'-monophosphate phosphohydrolase	dGMP[c] + H2O[c] => 2'-deoxyguanosine[c] + phosphate[c]	3.1.3.5	(KLMA_30643) or (KLMA_30679)	0	1000			kegg.reaction/R01968	Purine metabolism		Reaction obtained from iOD907
	r_0488	Deoxyguanosine:orthophosphate ribosyltransferase	2'-deoxyguanosine[c] + phosphate[c] => 2-deoxy-D-ribose 1-phosphate[c] + guanine[c]	2.4.2.1;2.4.2.4	(KLMA_70249)	0	1000			kegg.reaction/R01969	Purine metabolism		Reaction obtained from iOD907
	r_0489	2'-Deoxyadenosine 5'-triphosphate:oxydized-thioredoxin 2'-oxidoreductase	ATP[c] + TRX1[c] => dATP[c] + H2O[c] + TRX1 disulphide[c]	1.17.4.2	(KLMA_60077)	0	1000			kegg.reaction/R02014	Purine metabolism		Reaction obtained from iOD907
	r_0490	2'-Deoxyguanosine 5'-triphosphate:oxydized-thioredoxin 2'-oxidoreductase	GTP[c] + TRX1[c] => dGTP[c] + H2O[c] + TRX1 disulphide[c]	1.17.4.2	(KLMA_60077)	0	1000			kegg.reaction/R02020	Purine metabolism		Reaction obtained from iOD907
	r_0491	2'-Deoxyadenosine 5'-monophosphate phosphohydrolase	dAMP[c] + H2O[c] => 2'-deoxyadenosine[c] + phosphate[c]	3.1.3.5	(KLMA_30643) or (KLMA_30679)	0	1000			kegg.reaction/R02088	Purine metabolism		Reaction obtained from iOD907
	r_0492	Urate:oxygen oxidoreductase	H2O[c] + oxygen[c] + urate[c] => 5-hydroxyisourate[c] + hydrogen peroxide[c]	1.7.3.3	(KLMA_20057)	0	1000			kegg.reaction/R02106	Purine metabolism		Reaction obtained from iOD907
	r_0493	XMP:pyrophosphate phosphoribosyltransferase	diphosphate[c] + xanthosine-5-phosphate[c] => 9H-xanthine[c] + PRPP[c]	2.4.2.8;2.4.2.22	(KLMA_10294) or (KLMA_40502)	0	1000			kegg.reaction/R02142	Purine metabolism		Reaction obtained from iOD907
	r_0494	guanosine:phosphate alpha-D-ribosyltransferase	guanosine[c] + phosphate[c] => alpha-D-ribose 1-phosphate[c] + guanine[c]	2.4.2.1;2.4.2.15	(KLMA_70249)	0	1000			kegg.reaction/R02147	Purine metabolism		Reaction obtained from iOD907
	r_0495	Xanthosine:orthophosphate ribosyltransferase	phosphate[c] + xanthosine[c] => 9H-xanthine[c] + alpha-D-ribose 1-phosphate[c]	2.4.2.1;2.4.2.-	(KLMA_70249)	0	1000			kegg.reaction/R02297	Purine metabolism		Reaction obtained from iOD907
	r_0496	Allantoate amidinohydrolase	allantoate[c] + H2O[c] => (-)-ureidoglycolate[c] + urea[c]	3.5.3.4	(KLMA_40512)	0	1000			kegg.reaction/R02422	Purine metabolism		Reaction obtained from iOD907
	r_0497	Allantoin amidohydrolase	allantoin[c] + H2O[c] <=> allantoate[c] + H+[c]	3.5.2.5	(KLMA_10192)	-1000	1000			kegg.reaction/R02425	Purine metabolism		Reaction obtained from iOD907
	r_0498	Deoxyadenosine aminohydrolase	2'-deoxyadenosine[c] + H+[c] + H2O[c] => 2'-deoxyinosine[c] + ammonium[c]	3.5.4.4	(KLMA_30705) or (KLMA_30405)	0	1000			kegg.reaction/R02556	Purine metabolism		Reaction obtained from iOD907
	r_0499	Deoxyadenosine:orthophosphate ribosyltransferase	2'-deoxyadenosine[c] + phosphate[c] => 2-deoxy-D-ribose 1-phosphate[c] + adenine[c]	2.4.2.1	(KLMA_70249)	0	1000			kegg.reaction/R02557	Purine metabolism		Reaction obtained from iOD907
	r_0500	Xanthosine 5'-phosphate phosphohydrolase	H2O[c] + xanthosine-5-phosphate[c] => phosphate[c] + xanthosine[c]	3.1.3.5	(KLMA_30643) or (KLMA_30679)	0	1000			kegg.reaction/R02719	Purine metabolism		Reaction obtained from iOD907
	r_0501	XTP pyrophosphohydrolase	H2O[c] + XTP[c] => diphosphate[c] + H+[c] + xanthosine-5-phosphate[c]	3.6.1.19	(KLMA_30281) or (KLMA_30042) or (KLMA_50381)	0	1000			kegg.reaction/R02720	Purine metabolism		Reaction obtained from iOD907
	r_0502	Deoxyinosine:orthophosphate ribosyltransferase	2'-deoxyinosine[c] + phosphate[c] => 2-deoxy-D-ribose 1-phosphate[c] + hypoxanthine[c]	2.4.2.1;2.4.2.4	(KLMA_70249)	0	1000			kegg.reaction/R02748	Purine metabolism		Reaction obtained from iOD907
	r_0503	guanosine 3'-diphosphate 5'-triphosphate 5'-phosphohydrolase	guanosine 3-diphosphate 5-triphosphate[c] + H2O[c] => guanosine 3,5-bis(diphosphate)[c] + H+[c] + phosphate[c]	3.6.1.11;3.6.1.40	(KLMA_40488)	0	1000			kegg.reaction/R03409	Purine metabolism		Reaction obtained from iOD907
	r_0504	2'-Deoxyinosine-5'-triphosphate pyrophosphohydrolase	dITP[c] + H2O[c] => 2'-deoxyinosine 5-phosphate[c] + diphosphate[c] + H+[c]	3.6.1.19	(KLMA_30281) or (KLMA_30042) or (KLMA_50381)	0	1000			kegg.reaction/R03531	Purine metabolism		Reaction obtained from iOD907
	r_0505	5-Phospho-D-ribosylamine:glycine ligase (ADP-forming)	5-phosphoribosylamine[c] + ATP[c] + L-glycine[c] => 5-phospho-ribosyl-glycineamide[c] + ADP[c] + H+[c] + phosphate[c]	6.3.4.13	(KLMA_30697)	0	1000			kegg.reaction/R04144	Purine metabolism		Reaction obtained from iOD907
	r_0506	2-(Formamido)-N1-(5-phosphoribosyl)acetamidine cyclo-ligase (ADP-forming)	5-phosphoribosyl-N-formylglycineamidine[c] + ATP[c] => 5-phosphoribosyl-5-aminoimidazole[c] + ADP[c] + H+[c] + phosphate[c]	6.3.3.1	(KLMA_30697)	0	1000			kegg.reaction/R04208	Purine metabolism		Reaction obtained from iOD907
	r_0507	1-(5-phospho-D-ribosyl)-5-amino-4-imidazolecarboxylate carboxy-lyase	5-phosphoribosyl-5-aminoimidazole[c] + carbon dioxide[c] => 2 H+[c] + phosphoribosyl-carboxy-aminoimidazole[c]	4.1.1.21	(KLMA_20598)	0	1000			kegg.reaction/R04209	Purine metabolism		Reaction obtained from iOD907
	r_0508	10-Formyltetrahydrofolate:5'-phosphoribosylglycinamide formyltransferase	10-formyl-THF[c] + 5-phospho-ribosyl-glycineamide[c] + H+[c] => 5-phosphoribosyl-N-formylglycineamide[c] + THF[c]	2.1.2.2	(KLMA_30697) or (KLMA_30650)	0	1000			kegg.reaction/R04325	Purine metabolism		Reaction obtained from iOD907
	r_0509	1-(5'-Phosphoribosyl)-5-amino-4-imidazolecarboxamide:pyrophosphate phosphoribosyltransferase	AICAR[c] + diphosphate[c] => 5-amino-4-imidazolecarboxyamide[c] + PRPP[c]	2.4.2.7	(KLMA_40587)	0	1000			kegg.reaction/R04378	Purine metabolism		Reaction obtained from iOD907
	r_0510	5'-Phosphoribosylformylglycinamide:L-glutamine amido-ligase (ADP-forming)	5-phosphoribosyl-N-formylglycineamide[c] + ATP[c] + H2O[c] + L-glutamine[c] => 5-phosphoribosyl-N-formylglycineamidine[c] + ADP[c] + H+[c] + L-glutamate[c] + phosphate[c]	6.3.5.3	(KLMA_50283)	0	1000			kegg.reaction/R04463	Purine metabolism		Reaction obtained from iOD907
	r_0511	1-(5'-Phosphoribosyl)-5-amino-4-(N-succinocarboxamide)-imidazole AMP-lyase	5-phosphoribosyl-4-(N-succinocarboxamide)-5-aminoimidazole[c] <=> AICAR[c] + fumarate[c]	4.3.2.2	(KLMA_30075)	-1000	1000			kegg.reaction/R04559	Purine metabolism		Reaction obtained from iOD907
	r_0512	10-Formyltetrahydrofolate:5'-phosphoribosyl-5-amino-4-imidazolecarboxamide formyltransferase	10-formyl-THF[c] + AICAR[c] + 2 H+[c] => phosphoribosyl-formamido-carboxamide[c] + THF[c]	2.1.2.3	(KLMA_40081)	0	1000			kegg.reaction/R04560	Purine metabolism		Reaction obtained from iOD907
	r_0513	1-(5-Phosphoribosyl)-5-amino-4-carboxyimidazole:L-aspartate ligase (ADP-forming)	ATP[c] + L-aspartate[c] + phosphoribosyl-carboxy-aminoimidazole[c] => 5-phosphoribosyl-4-(N-succinocarboxamide)-5-aminoimidazole[c] + ADP[c] + H+[c] + phosphate[c]	6.3.2.6	(KLMA_10189)	0	1000			kegg.reaction/R04591	Purine metabolism		Reaction obtained from iOD907
	r_0514	5-hydroxyisourate amidohydrolase	5-hydroxyisourate[c] + H2O[c] <=> 5-hydroxy-2-oxo-4-ureido-2,5-dihydro-1H-imidazole-5-carboxylate[c]	3.5.2.17	(KLMA_60206)	-1000	1000			kegg.reaction/R06601	Purine metabolism		Reaction obtained from iOD907
	r_0515	(S)-Dihydroorotate:oxygen oxidoreductase	(S)-dihydroorotate[m] + fumarate[m] <=> orotate[m] + succinate[m]		(KLMA_30480)	-1000	1000			kegg.reaction/R01867	Pyrimidine metabolism		Reaction obtained from KEGG
	r_0516	5,6-Dihydrothymine amidohydrolase	5,6-dihydrothymine[c] + H2O[c] => 3-ureidoisobutyrate[c]	3.5.2.2	(KLMA_60002)	0	1000			kegg.reaction/R03055	Pyrimidine metabolism		Reaction obtained from KEGG
	r_0517	5,6-Dihydrouracil amidohydrolase	5,6-dihydrouracil[c] + H2O[c] => 3-ureidopropionate[c]	3.5.2.2	(KLMA_60002)	0	1000			kegg.reaction/R02269	Pyrimidine metabolism		Reaction obtained from KEGG
	r_0518	UDP phosphohydrolase	H2O[c] + UDP[c] => H+[c] + phosphate[c] + UMP[c]	3.6.1.5;3.6.1.6	(KLMA_30281) or (KLMA_50381)	0	1000			kegg.reaction/R00155	Pyrimidine metabolism		Reaction obtained from iOD907
	r_0519	ATP:UDP phosphotransferase	ATP[c] + UDP[c] <=> ADP[c] + UTP[c]	2.7.4.6	(KLMA_10663)	-1000	1000			kegg.reaction/R00156	Pyrimidine metabolism		Reaction obtained from iOD907
	r_0520	ATP:UDP phosphotransferase	ATP[m] + UDP[m] <=> ADP[m] + UTP[m]	2.7.4.6	(KLMA_10663)	-1000	1000			kegg.reaction/R00156	Pyrimidine metabolism		Reaction obtained from iOD907
	r_0521	ATP:UMP phosphotransferase	ATP[c] + UMP[c] => ADP[c] + UDP[c]	2.7.4.4;2.7.4.14;2.7.4.22	(KLMA_40365)	0	1000			kegg.reaction/R00158	Pyrimidine metabolism		Reaction obtained from iOD907
	r_0522	ATP:UMP phosphotransferase	ATP[m] + UMP[m] => ADP[m] + UDP[m]	2.7.4.4;2.7.4.14;2.7.4.22	(KLMA_40365)	0	1000			kegg.reaction/R00158	Pyrimidine metabolism		Reaction obtained from iOD907
	r_0523	UTP phosphohydrolase	H2O[c] + UTP[c] => H+[c] + phosphate[c] + UDP[c]	3.6.1.5;3.6.1.39	(KLMA_50381)	0	1000			kegg.reaction/R00159	Pyrimidine metabolism		Reaction obtained from iOD907
	r_0524	UDP-glucose glucophosphohydrolase	H2O[c] + UDP-D-glucose[c] => D-glucose 1-phosphate[c] + 2 H+[c] + UMP[c]	3.6.1.8;3.6.1.9;3.6.1.45	(KLMA_10559)	0	1000			kegg.reaction/R00287	Pyrimidine metabolism		Reaction obtained from iOD907
	r_0525	Cytidine-5'-monophosphate phosphohydrolase	CMP[c] + H2O[c] => cytidine[c] + phosphate[c]	3.1.3.5	(KLMA_30643) or (KLMA_30679)	0	1000			kegg.reaction/R00511	Pyrimidine metabolism		Reaction obtained from iOD907
	r_0526	ATP:cytidine 5'-phosphotransferase	ATP[c] + cytidine[c] => ADP[c] + CMP[c] + H+[c]	2.7.1.48	(KLMA_50229) or (KLMA_60464)	0	1000			kegg.reaction/R00513	Pyrimidine metabolism		Reaction obtained from iOD907
	r_0527	CDP phosphohydrolase	CDP[c] + H2O[c] => CMP[c] + H+[c] + phosphate[c]	3.6.1.5	(KLMA_50381)	0	1000			kegg.reaction/R00514	Pyrimidine metabolism		Reaction obtained from iOD907
	r_0528	UTP:cytidine 5'-phosphotransferase	cytidine[c] + UTP[c] => CMP[c] + H+[c] + UDP[c]	2.7.1.48	(KLMA_50229) or (KLMA_60464)	0	1000			kegg.reaction/R00516	Pyrimidine metabolism		Reaction obtained from iOD907
	r_0529	GTP:cytidine 5'-phosphotransferase	cytidine[c] + GTP[c] => CMP[c] + GDP[c] + 2 H+[c]	2.7.1.48	(KLMA_50229) or (KLMA_60464)	0	1000			kegg.reaction/R00517	Pyrimidine metabolism		Reaction obtained from iOD907
	r_0530	CTP phosphohydrolase	CTP[c] + H2O[c] => CDP[c] + H+[c] + phosphate[c]	3.6.1.5	(KLMA_50381)	0	1000			kegg.reaction/R00569	Pyrimidine metabolism		Reaction obtained from iOD907
	r_0531	UTP:ammonia ligase (ADP-forming)	ammonium[c] + ATP[c] + UTP[c] => ADP[c] + CTP[c] + 2 H+[c] + phosphate[c]	6.3.4.2	(KLMA_70086)	0	1000			kegg.reaction/R00571	Pyrimidine metabolism		Reaction obtained from iOD907
	r_0532	UTP:L-glutamine amido-ligase (ADP-forming)	ATP[c] + H2O[c] + L-glutamine[c] + UTP[c] => ADP[c] + CTP[c] + 2 H+[c] + L-glutamate[c] + phosphate[c]	6.3.4.2	(KLMA_70086)	0	1000			kegg.reaction/R00573	Pyrimidine metabolism		Reaction obtained from iOD907
	r_0533	hydrogen-carbonate:L-glutamine amido-ligase (ADP-forming, carbamate-phosphorylating)	2 ATP[c] + bicarbonate[c] + H2O[c] + L-glutamine[c] => 2 ADP[c] + carbamoyl phosphate[c] + 2 H+[c] + L-glutamate[c] + phosphate[c]	6.3.5.5	(KLMA_60286 and KLMA_80178) or (KLMA_60037)	0	1000			kegg.reaction/R00575	Pyrimidine metabolism		Reaction obtained from iOD907
	r_0534	hydrogen-carbonate:L-glutamine amido-ligase (ADP-forming, carbamate-phosphorylating)	2 ATP[m] + bicarbonate[m] + H2O[m] + L-glutamine[m] => 2 ADP[m] + carbamoyl phosphate[m] + 2 H+[m] + L-glutamate[m] + phosphate[m]	6.3.5.5	(KLMA_60286 and KLMA_80178) or (KLMA_60037)	0	1000			kegg.reaction/R00575	Pyrimidine metabolism		Reaction obtained from iOD907
	r_0535	Uridine triphosphate pyrophosphohydrolase	H2O[c] + UTP[c] => diphosphate[c] + H+[c] + UMP[c]	3.6.1.8;3.6.1.19	(KLMA_30281) or (KLMA_30042) or (KLMA_50381)	0	1000			kegg.reaction/R00662	Pyrimidine metabolism		Reaction obtained from iOD907
	r_0536	ITP:cytidine 5'-phosphotransferase	cytidine[c] + ITP[c] => CMP[c] + H+[c] + IDP[c]	2.7.1.48	(KLMA_50229) or (KLMA_60464)	0	1000			kegg.reaction/R00962	Pyrimidine metabolism		Reaction obtained from iOD907
	r_0537	Uridine 5'-monophosphate phosphohydrolase	H2O[c] + UMP[c] => phosphate[c] + uridine[c]	3.1.3.5	(KLMA_30643) or (KLMA_30679)	0	1000			kegg.reaction/R00963	Pyrimidine metabolism		Reaction obtained from iOD907
	r_0538	ATP:uridine 5'-phosphotransferase	ATP[c] + uridine[c] => ADP[c] + H+[c] + UMP[c]	2.7.1.48	(KLMA_50229) or (KLMA_60464)	0	1000			kegg.reaction/R00964	Pyrimidine metabolism		Reaction obtained from iOD907
	r_0539	orotidine-5'-phosphate carboxy-lyase (UMP-forming)	H+[c] + orotidine 5-(dihydrogen phosphate)[c] => carbon dioxide[c] + UMP[c]	4.1.1.23	(KLMA_10731)	0	1000			kegg.reaction/R00965	Pyrimidine metabolism		Reaction obtained from iOD907
	r_0540	UMP:diphosphate phospho-alpha-D-ribosyltransferase	diphosphate[c] + UMP[c] => PRPP[c] + uracil[c]	2.4.2.9	(KLMA_10735)	0	1000			kegg.reaction/R00966	Pyrimidine metabolism		Reaction obtained from iOD907
	r_0541	UTP:uridine 5'-phosphotransferase	uridine[c] + UTP[c] => H+[c] + UDP[c] + UMP[c]	2.7.1.48	(KLMA_50229) or (KLMA_60464)	0	1000			kegg.reaction/R00967	Pyrimidine metabolism		Reaction obtained from iOD907
	r_0542	GTP:uridine 5'-phosphotransferase	GTP[c] + uridine[c] => GDP[c] + 2 H+[c] + UMP[c]	2.7.1.48	(KLMA_50229) or (KLMA_60464)	0	1000			kegg.reaction/R00968	Pyrimidine metabolism		Reaction obtained from iOD907
	r_0543	ITP:uridine 5'-phosphotransferase	ITP[c] + uridine[c] => H+[c] + IDP[c] + UMP[c]	2.7.1.48	(KLMA_50229) or (KLMA_60464)	0	1000			kegg.reaction/R00970	Pyrimidine metabolism		Reaction obtained from iOD907
	r_0544	Cytosine aminohydrolase	cytosine[c] + H+[c] + H2O[c] => ammonium[c] + uracil[c]	3.5.4.1	(KLMA_80334)	0	1000			kegg.reaction/R00974	Pyrimidine metabolism		Reaction obtained from iOD907
	r_0545	Uridine ribohydrolase	H2O[c] + uridine[c] => D-ribose[c] + uracil[c]	3.2.2.3	(KLMA_10297)	0	1000			kegg.reaction/R01080	Pyrimidine metabolism		Reaction obtained from iOD907
	r_0546	carbamoyl-phosphate:L-aspartate carbamoyltransferase	carbamoyl phosphate[c] + L-aspartate[c] => H+[c] + N-carbamoyl-L-aspartate[c] + phosphate[c]	2.1.3.2	(KLMA_60286) or (KLMA_80178) or (KLMA_60037)	0	1000			kegg.reaction/R01397	Pyrimidine metabolism		Reaction obtained from iOD907
	r_0547	dATP:cytidine 5'-phosphotransferase	cytidine[c] + dATP[c] => CMP[c] + dADP[c] + H+[c]	2.7.1.48	(KLMA_50229) or (KLMA_60464)	0	1000			kegg.reaction/R01548	Pyrimidine metabolism		Reaction obtained from iOD907
	r_0548	dATP:uridine 5'-phosphotransferase	dATP[c] + uridine[c] => dADP[c] + H+[c] + UMP[c]	2.7.1.48	(KLMA_50229) or (KLMA_60464)	0	1000			kegg.reaction/R01549	Pyrimidine metabolism		Reaction obtained from iOD907
	r_0549	Thymidylate 5'-phosphohydrolase	dTMP[c] + H2O[c] => 2 H+[c] + phosphate[c] + thymidine[c]	3.1.3.5;3.1.3.35	(KLMA_30643) or (KLMA_30679)	0	1000			kegg.reaction/R01569	Pyrimidine metabolism		Reaction obtained from iOD907
	r_0550	dCMP aminohydrolase	dCMP[c] + H+[c] + H2O[c] => ammonium[c] + dUMP[c]	3.5.4.12	(KLMA_20752)	0	1000			kegg.reaction/R01663	Pyrimidine metabolism		Reaction obtained from iOD907
	r_0551	2'-Deoxycytidine 5'-monophosphate phosphohydrolase	dCMP[c] + H2O[c] => deoxycytidine[c] + phosphate[c]	3.1.3.5	(KLMA_30643) or (KLMA_30679)	0	1000			kegg.reaction/R01664	Pyrimidine metabolism		Reaction obtained from iOD907
	r_0552	ATP:dCMP phosphotransferase	ATP[c] + dCMP[c] <=> ADP[c] + dCDP[c]	2.7.4.14	(KLMA_40365)	-1000	1000			kegg.reaction/R01665	Pyrimidine metabolism		Reaction obtained from iOD907
	r_0553	ATP:deoxycitidine 5'-phosphotransferase	ATP[c] + deoxycytidine[c] => ADP[c] + dCMP[c] + H+[c]	2.7.1.74	(KLMA_60464)	0	1000			kegg.reaction/R01666	Pyrimidine metabolism		Reaction obtained from iOD907
	r_0554	(S)-Dihydroorotate:oxygen oxidoreductase	(S)-dihydroorotate[c] + fumarate[c] <=> orotate[c] + succinate[c]		(KLMA_10832) or (KLMA_30480)	-1000	1000			kegg.reaction/R01867	Pyrimidine metabolism		Reaction obtained from iOD907
	r_0555	Orotidine-5'-phosphate:diphosphate phospho-alpha-D-ribosyl-transferase	diphosphate[c] + orotidine 5-(dihydrogen phosphate)[c] <=> orotate[c] + PRPP[c]	2.4.2.10	(KLMA_10731) or (KLMA_10587)	-1000	1000			kegg.reaction/R01870	Pyrimidine metabolism		Reaction obtained from iOD907
	r_0556	Cytidine aminohydrolase	cytidine[c] + H+[c] + H2O[c] => ammonium[c] + uridine[c]	3.5.4.5	(KLMA_50565)	0	1000			kegg.reaction/R01878	Pyrimidine metabolism		Reaction obtained from iOD907
	r_0557	dGTP:uridine 5'-phosphotransferase	dGTP[c] + uridine[c] => dGDP[c] + 2 H+[c] + UMP[c]	2.7.1.48	(KLMA_50229) or (KLMA_60464)	0	1000			kegg.reaction/R01880	Pyrimidine metabolism		Reaction obtained from iOD907
	r_0558	(S)-dihydroorotate amidohydrolase	(S)-dihydroorotate[c] + H2O[c] <=> H+[c] + N-carbamoyl-L-aspartate[c]	3.5.2.3	(KLMA_60286) or (KLMA_80178) or (KLMA_60037) or (KLMA_10633)	-1000	1000			kegg.reaction/R01993	Pyrimidine metabolism		Reaction obtained from iOD907
	r_0559	NADPH:oxidized-thioredoxin oxidoreductase	H+[c] + NADPH[c] + TRX1 disulphide[c] => NADP(+)[c] + TRX1[c]	1.8.1.9	(KLMA_10682 and KLMA_60077) or (KLMA_10682)	0	1000			kegg.reaction/R02016	Pyrimidine metabolism		Reaction obtained from iOD907
	r_0560	NADPH:oxidized-thioredoxin oxidoreductase	H+[m] + NADPH[m] + TRX1 disulphide[m] => NADP(+)[m] + TRX1[m]	1.8.1.9	(KLMA_20243 and KLMA_10787)	0	1000			kegg.reaction/R02016	Pyrimidine metabolism		Reaction obtained from iOD907
	r_0561	2'-Deoxyuridine 5'-triphosphate:oxydized-thioredoxin 2'-oxidoreductase	CTP[c] + H+[c] + TRX1[c] => dCTP[c] + H2O[c] + TRX1 disulphide[c]	1.17.4.2	(KLMA_60077)	0	1000			kegg.reaction/R02022	Pyrimidine metabolism		Reaction obtained from iOD907
	r_0562	2'-Deoxyuridine 5'-triphosphate:oxydized-thioredoxin 2'-oxidoreductase	dUTP[c] + H2O[c] + TRX1 disulphide[c] <=> H+[c] + TRX1[c] + UTP[c]	1.17.4.2	(KLMA_60077)	-1000	1000			kegg.reaction/R02023	Pyrimidine metabolism		Reaction obtained from iOD907
	r_0563	2'-Deoxycytidine diphosphate:oxidized-thioredoxin 2'-oxidoreductase	CDP[c] + TRX1[c] => dCDP[c] + H2O[c] + TRX1 disulphide[c]	1.17.4.1	(KLMA_50048) or (KLMA_70170) or (KLMA_30199)	0	1000			kegg.reaction/R02024	Pyrimidine metabolism		Reaction obtained from iOD907
	r_0564	dGTP:cytidine 5'-phosphotransferase	cytidine[c] + dGTP[c] => CMP[c] + dGDP[c] + 2 H+[c]	2.7.1.48	(KLMA_50229) or (KLMA_60464)	0	1000			kegg.reaction/R02091	Pyrimidine metabolism		Reaction obtained from iOD907
	r_0565	dTDP phosphohydrolase	dTDP[c] + H+[c] + H2O[c] => dTMP[c] + phosphate[c]	3.6.1.5	(KLMA_50381)	0	1000			kegg.reaction/R02092	Pyrimidine metabolism		Reaction obtained from iOD907
	r_0566	ATP:dTDP phosphotransferase	ATP[c] + dTDP[c] + H+[c] => ADP[c] + dTTP[c]	2.7.4.6	(KLMA_10663)	0	1000			kegg.reaction/R02093	Pyrimidine metabolism		Reaction obtained from iOD907
	r_0567	ATP:dTDP phosphotransferase	ATP[m] + dTDP[m] + H+[m] => ADP[m] + dTTP[m]	2.7.4.6	(KLMA_10663)	0	1000			kegg.reaction/R02093	Pyrimidine metabolism		Reaction obtained from iOD907
	r_0568	ATP:dTMP phosphotransferase	ATP[c] + dTMP[c] => ADP[c] + dTDP[c] + 2 H+[c]	2.7.4.9;2.7.4.12	(KLMA_50226)	0	1000			kegg.reaction/R02094	Pyrimidine metabolism		Reaction obtained from iOD907
	r_0569	dTTP nucleotidohydrolase	dTTP[c] + H2O[c] => dTDP[c] + 2 H+[c] + phosphate[c]	3.6.1.5;3.6.1.39	(KLMA_50381)	0	1000			kegg.reaction/R02095	Pyrimidine metabolism		Reaction obtained from iOD907
	r_0570	dTTP:cytidine 5'-phosphotransferase	cytidine[c] + dTTP[c] => CMP[c] + dTDP[c] + 2 H+[c]	2.7.1.48	(KLMA_50229) or (KLMA_60464)	0	1000			kegg.reaction/R02096	Pyrimidine metabolism		Reaction obtained from iOD907
	r_0571	dTTP:uridine 5'-phosphotransferase	dTTP[c] + uridine[c] => dTDP[c] + 2 H+[c] + UMP[c]	2.7.1.48	(KLMA_50229) or (KLMA_60464)	0	1000			kegg.reaction/R02097	Pyrimidine metabolism		Reaction obtained from iOD907
	r_0572	ATP:dUMP phosphotransferase	ATP[c] + dUMP[c] => ADP[c] + dUDP[c]	2.7.4.4;2.7.4.9	(KLMA_50226)	0	1000			kegg.reaction/R02098	Pyrimidine metabolism		Reaction obtained from iOD907
	r_0573	dUTP nucleotidohydrolase	dUTP[c] + H2O[c] => diphosphate[c] + dUMP[c] + 2 H+[c]	3.6.1.19;3.6.1.23	(KLMA_50459)	0	1000			kegg.reaction/R02100	Pyrimidine metabolism		Reaction obtained from iOD907
	r_0574	5,10-Methylenetetrahydrofolate:dUMP C-methyltransferase	5,10-methylenetetrahydrofolate[c] + dUMP[c] + 2 H+[c] => dihydrofolic acid[c] + dTMP[c]	2.1.1.45	(KLMA_10414)	0	1000			kegg.reaction/R02101	Pyrimidine metabolism		Reaction obtained from iOD907
	r_0575	2'-Deoxyuridine 5'-monophosphate phosphohydrolase	dUMP[c] + H2O[c] => 2'-deoxyuridine[c] + phosphate[c]	3.1.3.5	(KLMA_30643) or (KLMA_30679)	0	1000			kegg.reaction/R02102	Pyrimidine metabolism		Reaction obtained from iOD907
	r_0576	ATP:dCDP phosphotransferase	ATP[c] + dCDP[c] + H+[c] <=> ADP[c] + dCTP[c]	2.7.4.6	(KLMA_10663)	-1000	1000			kegg.reaction/R02326	Pyrimidine metabolism		Reaction obtained from iOD907
	r_0577	dCTP:uridine 5'-phosphotransferase	dCTP[c] + uridine[c] => dCDP[c] + 2 H+[c] + UMP[c]	2.7.1.48	(KLMA_50229) or (KLMA_60464)	0	1000			kegg.reaction/R02327	Pyrimidine metabolism		Reaction obtained from iOD907
	r_0578	dUTP:uridine 5'-phosphotransferase	dUTP[c] + uridine[c] => dUDP[c] + 2 H+[c] + UMP[c]	2.7.1.48	(KLMA_50229) or (KLMA_60464)	0	1000			kegg.reaction/R02332	Pyrimidine metabolism		Reaction obtained from iOD907
	r_0579	dCTP:cytidine 5'-phosphotransferase	cytidine[c] + dCTP[c] => CMP[c] + dCDP[c] + 2 H+[c]	2.7.1.48	(KLMA_50229) or (KLMA_60464)	0	1000			kegg.reaction/R02371	Pyrimidine metabolism		Reaction obtained from iOD907
	r_0580	dUTP:cytidine 5'-phosphotransferase	cytidine[c] + dUTP[c] => CMP[c] + dUDP[c] + 2 H+[c]	2.7.1.48	(KLMA_50229) or (KLMA_60464)	0	1000			kegg.reaction/R02372	Pyrimidine metabolism		Reaction obtained from iOD907
	r_0581	deoxyuridine:orthophosphate 2-deoxy-D-ribosyltransferase;	2'-deoxyuridine[c] + phosphate[c] => 2-deoxy-D-ribose 1-phosphate[c] + uracil[c]	2.4.2.1;2.4.2.4;2.4.2.23	(KLMA_70249)	0	1000			kegg.reaction/R02484	Pyrimidine metabolism		Reaction obtained from iOD907
	r_0582	Deoxycytidine aminohydrolase	deoxycytidine[c] + H+[c] + H2O[c] => 2'-deoxyuridine[c] + ammonium[c]	3.5.4.5;3.5.4.14	(KLMA_50565)	0	1000			kegg.reaction/R02485	Pyrimidine metabolism		Reaction obtained from iOD907
	r_0583	uracil hydro-lyase (adding D-ribose 5-phosphate;pseudouridine-5'-phosphate-forming)	H2O[c] + pseudouridine 5-phosphate[c] <=> D-ribose 5-phosphate[c] + uracil[c]	4.2.1.70	(KLMA_70448)	-1000	1000			kegg.reaction/R01055	Pyrimidine metabolism		Reaction obtained from KEGG
	r_0584	L-Alanine:2-oxoglutarate aminotransferase	2-oxoglutarate[m] + L-alanine[m] <=> L-glutamate[m] + pyruvate[m]	2.6.1.2	(KLMA_40139)	-1000	1000			kegg.reaction/R00258	Alanine, aspartate and glutamate metabolism		Reaction obtained from KEGG
	r_0585	L-glutamate:NAD+ oxidoreductase (transaminating)	2-oxoglutarate[c] + H+[c] + L-glutamine[c] + NADH[c] => 2 L-glutamate[c] + NAD[c]	1.4.1.14	(KLMA_50304)	0	1000			kegg.reaction/R00093	Alanine, aspartate and glutamate metabolism		Reaction obtained from iOD907
	r_0586	L-Glutamate:NAD+ oxidoreductase (deaminating)	2-oxoglutarate[c] + ammonium[c] + H+[c] + NADH[c] => H2O[c] + L-glutamate[c] + NAD[c]	1.4.1.2;1.4.1.3	(KLMA_20734) or (KLMA_50019)	0	1000			kegg.reaction/R00243	Alanine, aspartate and glutamate metabolism		Reaction obtained from iOD907
	r_0587	L-Glutamate:NADP+ oxidoreductase (deaminating)	H2O[c] + L-glutamate[c] + NADP(+)[c] => 2-oxoglutarate[c] + ammonium[c] + H+[c] + NADPH[c]	1.4.1.3;1.4.1.4	(KLMA_50019)	0	1000			kegg.reaction/R00248	Alanine, aspartate and glutamate metabolism		Reaction obtained from iOD907
	r_0588	L-Glutamate:ammonia ligase (ADP-forming)	ammonium[c] + ATP[c] + L-glutamate[c] => ADP[c] + H+[c] + L-glutamine[c] + phosphate[c]	6.3.1.2	(KLMA_70123)	0	1000			kegg.reaction/R00253	Alanine, aspartate and glutamate metabolism		Reaction obtained from iOD907
	r_0589	L-Glutamine amidohydrolase	H2O[c] + L-glutamine[c] => ammonium[c] + L-glutamate[c]	3.5.1.2;3.5.1.38;6.3.5.4;6.3.5.5	(KLMA_70281) or (KLMA_60286) or (KLMA_80178) or (KLMA_20665) or (KLMA_60037)	0	1000			kegg.reaction/R00256	Alanine, aspartate and glutamate metabolism		Reaction obtained from iOD907
	r_0590	L-glutamate 1-carboxy-lyase (4-aminobutanoate-forming)	H+[c] + L-glutamate[c] => carbon dioxide[c] + gamma-aminobutyrate[c]	4.1.1.15	(KLMA_30556)	0	1000			kegg.reaction/R00261	Alanine, aspartate and glutamate metabolism		Reaction obtained from iOD907
	r_0591	L-Aspartate:2-oxoglutarate aminotransferase	2-oxoglutarate[c] + L-aspartate[c] <=> L-glutamate[c] + oxaloacetate[c]	2.6.1.1	(KLMA_20153) or (KLMA_40083)	-1000	1000			kegg.reaction/R00355	Alanine, aspartate and glutamate metabolism		Reaction obtained from iOD907
	r_0592	L-Aspartate:2-oxoglutarate aminotransferase	2-oxoglutarate[m] + L-aspartate[m] <=> L-glutamate[m] + oxaloacetate[m]	2.6.1.1	(KLMA_20153) or (KLMA_40083)	-1000	1000			kegg.reaction/R00355	Alanine, aspartate and glutamate metabolism		Reaction obtained from iOD907
	r_0593	L-Alanine:glyoxylate aminotransferase	glyoxylate[c] + L-alanine[c] <=> L-glycine[c] + pyruvate[c]	2.6.1.44	(KLMA_20304)	-1000	1000			kegg.reaction/R00369	Alanine, aspartate and glutamate metabolism		Reaction obtained from iOD907
	r_0594	L-aspartate:ammonia ligase (AMP-forming)	ammonium[c] + ATP[c] + L-aspartate[c] => AMP[c] + diphosphate[c] + H+[c] + L-asparagine[c]	6.3.1.1;6.3.5.4	(KLMA_70281) or (KLMA_20665)	0	1000			kegg.reaction/R00483	Alanine, aspartate and glutamate metabolism		Reaction obtained from iOD907
	r_0595	L-Asparagine amidohydrolase	H2O[c] + L-asparagine[c] => ammonium[c] + L-aspartate[c]	3.5.1.1;3.5.1.38	(KLMA_50345)	0	1000			kegg.reaction/R00485	Alanine, aspartate and glutamate metabolism		Reaction obtained from iOD907
	r_0596	L-aspartate:L-glutamine amido-ligase (AMP-forming)	ATP[c] + H2O[c] + L-aspartate[c] + L-glutamine[c] => AMP[c] + diphosphate[c] + H+[c] + L-asparagine[c] + L-glutamate[c]	6.3.5.4	(KLMA_70281) or (KLMA_20665)	0	1000			kegg.reaction/R00578	Alanine, aspartate and glutamate metabolism		Reaction obtained from iOD907
	r_0597	(S)-1-pyrroline-5-carboxylate:NAD+ oxidoreductase	(S)-1-pyrroline-5-carboxylate[m] + 2 H2O[m] + NAD[m] => H+[m] + L-glutamate[m] + NADH[m]	1.5.1.12	(KLMA_30424)	0	1000			kegg.reaction/R00707	Alanine, aspartate and glutamate metabolism		Reaction obtained from iOD907
	r_0598	(S)-1-pyrroline-5-carboxylate:NADP+ oxidoreductase	(S)-1-pyrroline-5-carboxylate[m] + 2 H2O[m] + NADP(+)[m] => H+[m] + L-glutamate[m] + NADPH[m]	1.5.1.12	(KLMA_30424)	0	1000			kegg.reaction/R00708	Alanine, aspartate and glutamate metabolism		Reaction obtained from iOD907
	r_0599	Succinate-semialdehyde:NAD+ oxidoreductase	H2O[c] + NAD[c] + succinic semialdehyde[c] => 2 H+[c] + NADH[c] + succinate[c]	1.2.1.16;1.2.1.24	(KLMA_30136) or (KLMA_60125)	0	1000			kegg.reaction/R00713	Alanine, aspartate and glutamate metabolism		Reaction obtained from iOD907
	r_0600	Succinate-semialdehyde:NAD+ oxidoreductase	H2O[m] + NAD[m] + succinic semialdehyde[m] => 2 H+[m] + NADH[m] + succinate[m]	1.2.1.16;1.2.1.24	(KLMA_30136) or (KLMA_60125)	0	1000			kegg.reaction/R00713	Alanine, aspartate and glutamate metabolism		Reaction obtained from iOD907
	r_0601	Succinate-semialdehyde:NADP+ oxidoreductase	H2O[c] + NADP(+)[c] + succinic semialdehyde[c] => 2 H+[c] + NADPH[c] + succinate[c]	1.2.1.16	(KLMA_30136) or (KLMA_60125)	0	1000			kegg.reaction/R00714	Alanine, aspartate and glutamate metabolism		Reaction obtained from iOD907
	r_0602	Succinate-semialdehyde:NADP+ oxidoreductase	H2O[m] + NADP(+)[m] + succinic semialdehyde[m] => 2 H+[m] + NADPH[m] + succinate[m]	1.2.1.16	(KLMA_30136) or (KLMA_60125)	0	1000			kegg.reaction/R00714	Alanine, aspartate and glutamate metabolism		Reaction obtained from iOD907
	r_0603	L-glutamine:D-fructose-6-phosphate isomerase (deaminating);	D-fructose 6-phosphate[c] + H+[c] + L-glutamine[c] => alpha-D-glucosamine 6-phosphate[c] + L-glutamate[c]	2.6.1.16	(KLMA_20155)	0	1000			kegg.reaction/R00768	Alanine, aspartate and glutamate metabolism		Reaction obtained from iOD907
	r_0604	2-(Nomega-L-arginino)succinate arginine-lyase (fumarate-forming)	(N(omega)-L-arginino)succinic acid[c] => fumarate[c] + L-arginine[c]	4.3.2.1	(KLMA_10433)	0	1000			kegg.reaction/R01086	Alanine, aspartate and glutamate metabolism		Reaction obtained from iOD907
	r_0605	4-aminobutanoate:2-oxoglutarate aminotransferase	2-oxoglutarate[c] + gamma-aminobutyrate[c] <=> L-glutamate[c] + succinic semialdehyde[c]	2.6.1.19	(KLMA_80395) or (KLMA_50178) or (KLMA_40198)	-1000	1000			kegg.reaction/R01648	Alanine, aspartate and glutamate metabolism		Reaction obtained from iOD907
	r_0606	L-Citrulline:L-aspartate ligase (AMP-forming)	ATP[c] + L-aspartate[c] + L-citrulline[c] => (N(omega)-L-arginino)succinic acid[c] + AMP[c] + diphosphate[c] + H+[c]	6.3.4.5	(KLMA_10180)	0	1000			kegg.reaction/R01954	Alanine, aspartate and glutamate metabolism		Reaction obtained from iOD907
	r_0607	dihydrolipoylprotein:NAD+ oxidoreductase	dihydrolipoylprotein[c] + NAD[c] => H+[c] + lipoylprotein[c] + NADH[c]	1.8.1.4	(KLMA_60420)	0	1000			kegg.reaction/R03815	Glycine, serine and threonine metabolism		Reaction obtained from KEGG
	r_0608	dihydrolipoylprotein:NAD+ oxidoreductase	dihydrolipoylprotein[m] + NAD[m] => H+[m] + lipoylprotein[m] + NADH[m]	1.8.1.4	(KLMA_60420)	0	1000			kegg.reaction/R03815	Glycine, serine and threonine metabolism		Reaction obtained from KEGG
	r_0609	L-serine ammonia-lyase	L-serine[c] <=> ammonium[c] + pyruvate[c]	4.3.1.17;4.3.1.19	(KLMA_10018) or (KLMA_50297) or (KLMA_20637)	-1000	1000			kegg.reaction/R00220	Glycine, serine and threonine metabolism		Reaction obtained from iOD907
	r_0610	glycine:oxygen oxidoreductase (deaminating);	H2O[c] + L-glycine[c] + oxygen[c] => ammonium[c] + glyoxylate[c] + hydrogen peroxide[c]	1.4.3.3;1.4.3.19	(KLMA_10437) or (KLMA_20774) or (KLMA_30640)	0	1000			kegg.reaction/R00366	Glycine, serine and threonine metabolism		Reaction obtained from iOD907
	r_0611	Glycine:2-oxoglutarate aminotransferase	2-oxoglutarate[c] + L-glycine[c] => glyoxylate[c] + L-glutamate[c]	2.6.1.4;2.6.1.44	(KLMA_20304)	0	1000			kegg.reaction/R00372	Glycine, serine and threonine metabolism		Reaction obtained from iOD907
	r_0612	ATP:L-aspartate 4-phosphotransferase	ATP[c] + L-aspartate[c] => 4-phospho-L-aspartate[c] + ADP[c] + H+[c]	2.7.2.4	(KLMA_40342)	0	1000			kegg.reaction/R00480	Glycine, serine and threonine metabolism		Reaction obtained from iOD907
	r_0613	O-phospho-L-serine phosphohydrolase	3-phospho-serine[c] + H2O[c] => L-serine[c] + phosphate[c]	3.1.3.3	(KLMA_60078)	0	1000			kegg.reaction/R00582	Glycine, serine and threonine metabolism		Reaction obtained from iOD907
	r_0614	L-threonine acetaldehyde-lyase (glycine-forming)	L-threonine[c] <=> acetaldehyde[c] + L-glycine[c]	4.1.2.5	(KLMA_10781) or (KLMA_30275)	-1000	1000			kegg.reaction/R00751	Glycine, serine and threonine metabolism		Reaction obtained from iOD907
	r_0615	succinyl-CoA:glycine C-succinyltransferase (decarboxylating)	H+[m] + L-glycine[m] + succinyl-CoA[m] => 5-aminolevulinate[m] + carbon dioxide[m] + coenzyme A[m]	2.3.1.37	(KLMA_30530)	0	1000			kegg.reaction/R00830	Glycine, serine and threonine metabolism		Reaction obtained from iOD907
	r_0616	5,10-Methylenetetrahydrofolate:glycine hydroxymethyltransferase	5,10-methylenetetrahydrofolate[c] + 2 H+[c] + H2O[c] + L-glycine[c] <=> L-serine[c] + THF[c]	2.1.2.1	(KLMA_50050) or (KLMA_20305)	-1000	1000			kegg.reaction/R00945	Glycine, serine and threonine metabolism		Reaction obtained from iOD907
	r_0617	5,10-Methylenetetrahydrofolate:glycine hydroxymethyltransferase	5,10-methylenetetrahydrofolate[m] + 2 H+[m] + H2O[m] + L-glycine[m] <=> L-serine[m] + THF[m]	2.1.2.1	(KLMA_50050) or (KLMA_20305)	-1000	1000			kegg.reaction/R00945	Glycine, serine and threonine metabolism		Reaction obtained from iOD907
	r_0618	L-threonine ammonia-lyase (2-oxobutanoate-forming)	L-threonine[c] => 2-oxobutanoate[c] + ammonium[c]	4.3.1.19	(KLMA_50297)	0	1000			kegg.reaction/R00996	Glycine, serine and threonine metabolism		Reaction obtained from iOD907
	r_0619	L-threonine ammonia-lyase (2-oxobutanoate-forming)	L-threonine[m] => 2-oxobutanoate[m] + ammonium[m]	4.3.1.19	(KLMA_50297)	0	1000			kegg.reaction/R00996	Glycine, serine and threonine metabolism		Reaction obtained from iOD907
	r_0620	L-cystathionine cysteine-lyase (deaminating; 2-oxobutanoate-forming)	H2O[c] + L-cystathionine[c] => 2-oxobutanoate[c] + ammonium[c] + L-cysteine[c]	4.4.1.1	(KLMA_20354) or (KLMA_80406)	0	1000			kegg.reaction/R01001	Glycine, serine and threonine metabolism		Reaction obtained from iOD907
	r_0621	L-serine hydro-lyase (adding homocysteine; L-cystathionine-forming)	L-homocysteine[c] + L-serine[c] => H2O[c] + L-cystathionine[c]	4.2.1.22	(KLMA_20288)	0	1000			kegg.reaction/R01290	Glycine, serine and threonine metabolism		Reaction obtained from iOD907
	r_0622	D-Glycerate:NAD+ 2-oxidoreductase	D-glycerate[c] + NAD[c] <=> H+[c] + hydroxypyruvate[c] + NADH[c]	1.1.1.26;1.1.1.29;1.1.1.81	(KLMA_10097)	-1000	1000			kegg.reaction/R01388	Glycine, serine and threonine metabolism		Reaction obtained from iOD907
	r_0623	D-Glycerate:NAD+ 2-oxidoreductase	D-glycerate[m] + NAD[m] <=> H+[m] + hydroxypyruvate[m] + NADH[m]	1.1.1.26;1.1.1.29;1.1.1.81	(KLMA_10097)	-1000	1000			kegg.reaction/R01388	Glycine, serine and threonine metabolism		Reaction obtained from iOD907
	r_0624	D-Glycerate:NADP+ 2-oxidoreductase	D-glycerate[c] + NADP(+)[c] <=> H+[c] + hydroxypyruvate[c] + NADPH[c]	1.1.1.79;1.1.1.81	(KLMA_10097)	-1000	1000			kegg.reaction/R01392	Glycine, serine and threonine metabolism		Reaction obtained from iOD907
	r_0625	O-phospho-L-homoserine phosphate-lyase (adding water;L-threonine-forming)	H2O[c] + O-phospho-L-homoserine[c] => L-threonine[c] + phosphate[c]	4.2.3.1	(KLMA_30491)	0	1000			kegg.reaction/R01466	Glycine, serine and threonine metabolism		Reaction obtained from iOD907
	r_0626	3-Phospho-D-glycerate:NAD+ 2-oxidoreductase	3-phosphoglycerate[c] + NAD[c] => 3-phospho-hydroxypyruvate[c] + H+[c] + NADH[c]	1.1.1.95	(KLMA_30477)	0	1000			kegg.reaction/R01513	Glycine, serine and threonine metabolism		Reaction obtained from iOD907
	r_0627	ATP:L-homoserine O-phosphotransferase	ATP[c] + L-homoserine[c] => ADP[c] + H+[c] + O-phospho-L-homoserine[c]	2.7.1.39	(KLMA_20086)	0	1000			kegg.reaction/R01771	Glycine, serine and threonine metabolism		Reaction obtained from iOD907
	r_0628	L-Homoserine:NAD+ oxidoreductase	L-homoserine[c] + NAD[c] <=> H+[c] + L-aspartate 4-semialdehyde[c] + NADH[c]	1.1.1.3	(KLMA_40491)	-1000	1000			kegg.reaction/R01773	Glycine, serine and threonine metabolism		Reaction obtained from iOD907
	r_0629	L-Homoserine:NAD+ oxidoreductase	L-homoserine[m] + NAD[m] <=> H+[m] + L-aspartate 4-semialdehyde[m] + NADH[m]	1.1.1.3	(KLMA_40491)	-1000	1000			kegg.reaction/R01773	Glycine, serine and threonine metabolism		Reaction obtained from iOD907
	r_0630	L-homoserine:NADP+ oxidoreductase	L-homoserine[c] + NADP(+)[c] <=> H+[c] + L-aspartate 4-semialdehyde[c] + NADPH[c]	1.1.1.3	(KLMA_40491)	-1000	1000			kegg.reaction/R01775	Glycine, serine and threonine metabolism		Reaction obtained from iOD907
	r_0631	L-homoserine:NADP+ oxidoreductase	L-homoserine[m] + NADP(+)[m] <=> H+[m] + L-aspartate 4-semialdehyde[m] + NADPH[m]	1.1.1.3	(KLMA_40491)	-1000	1000			kegg.reaction/R01775	Glycine, serine and threonine metabolism		Reaction obtained from iOD907
	r_0632	CDP-diacylglycerol:L-serine 3-phosphatidyltransferase	CDP-diacylglycerol[c] + L-serine[c] => CMP[c] + phosphatidyl-L-serine[c]	2.7.8.8	(KLMA_20262)	0	1000			kegg.reaction/R01800	Glycine, serine and threonine metabolism		Reaction obtained from iOD907
	r_0633	CDP-diacylglycerol:L-serine 3-phosphatidyltransferase	CDP-diacylglycerol[m] + L-serine[m] => CMP[m] + phosphatidyl-L-serine[m]	2.7.8.8	(KLMA_20262)	0	1000			kegg.reaction/R01800	Glycine, serine and threonine metabolism		Reaction obtained from iOD907
	r_0634	L-Aspartate-4-semialdehyde:NADP+ oxidoreductase (phosphorylating)	4-phospho-L-aspartate[c] + 2 H+[c] + NADPH[c] => L-aspartate 4-semialdehyde[c] + NADP(+)[c] + phosphate[c]	1.2.1.11	(KLMA_50503)	0	1000			kegg.reaction/R02291	Glycine, serine and threonine metabolism		Reaction obtained from iOD907
	r_0635	L-serine hydro-lyase [adding 1-C-(indol-3-yl)glycerol 3-phosphate; L-tryptophan and glyceraldehyde-3-phosphate-forming]	1-C-(indol-3-yl)glycerol 3-phosphate[c] + L-serine[c] => D-glyceraldehyde 3-phosphate[c] + H2O[c] + L-tryptophan[c]	4.2.1.20	(KLMA_20046)	0	1000			kegg.reaction/R02722	Glycine, serine and threonine metabolism		Reaction obtained from iOD907
	r_0636	glycine:lipoylprotein oxidoreductase (decarboxylating and acceptor-aminomethylating)	L-glycine[c] + lipoylprotein[c] => carbon dioxide[c] + S(8)-aminomethyldihydrolipoylprotein[c]	1.4.4.2	(KLMA_50333)	0	1000			kegg.reaction/R03425	Glycine, serine and threonine metabolism		Reaction obtained from iOD907
	r_0637	S-aminomethyldihydrolipoylprotein:(6S)-tetrahydrofolate aminomethyltransferase (ammonia-forming)	S(8)-aminomethyldihydrolipoylprotein[c] + THF[c] => 5,10-methylenetetrahydrofolate[c] + ammonium[c] + dihydrolipoylprotein[c] + H+[c]	2.1.2.10	(KLMA_50231)	0	1000			kegg.reaction/R04125	Glycine, serine and threonine metabolism		Reaction obtained from iOD907
	r_0638	3-Phosphoserine:2-oxoglutarate aminotransferase	3-phospho-hydroxypyruvate[c] + L-glutamate[c] => 2-oxoglutarate[c] + 3-phospho-serine[c]	2.6.1.52	(KLMA_10220)	0	1000			kegg.reaction/R04173	Glycine, serine and threonine metabolism		Reaction obtained from iOD907
	r_0639	L-Allothreonine acetaldehyde-lyase	L-allothreonine[c] <=> acetaldehyde[c] + L-glycine[c]	4.1.2.5	(KLMA_10781) or (KLMA_30275)	-1000	1000			kegg.reaction/R06171	Glycine, serine and threonine metabolism		Reaction obtained from iOD907
	r_0640	choline[c]+NAD[c]<=>betaine aldehyde[c]+H+[c]+NADH[c]	choline[c] + NAD[c] <=> betaine aldehyde[c] + H+[c] + NADH[c]	1.1.1.1	(KLMA_40102) or (KLMA_40220) or (KLMA_80306) or (KLMA_20158) or (KLMA_20005) or (KLMA_50315) or (KLMA_40624)	-1000	1000			kegg.reaction/R08557	Glycine, serine and threonine metabolism		Reaction obtained from iOD907
	r_0641	choline[c]+NADP(+)[c]<=>betaine aldehyde[c]+H+[c]+NADPH[c]	choline[c] + NADP(+)[c] <=> betaine aldehyde[c] + H+[c] + NADPH[c]	1.1.1.1	(KLMA_40102) or (KLMA_40220) or (KLMA_80306) or (KLMA_20158) or (KLMA_20005) or (KLMA_50315) or (KLMA_40624)	-1000	1000			kegg.reaction/R08558	Glycine, serine and threonine metabolism		Reaction obtained from iOD907
	r_0642	3-Mercaptopyruvate:cyanide sulfurtransferase	mercaptopyruvate[c] + sulphite[c] => H+[c] + pyruvate[c] + thiosulfate[c]	2.8.1.2	(KLMA_30449)	0	1000			kegg.reaction/R03105	Cysteine and methionine metabolism		Reaction obtained from KEGG
	r_0643	O-Succinyl-L-homoserine succinate-lyase (deaminating; 2-oxobutanoate-forming)	H2O[c] + O-succinyl-L-homoserine[c] <=> 2-oxobutanoate[c] + ammonium[c] + H+[c] + succinate[c]	2.5.1.48	(KLMA_80406) or (KLMA_40510)	-1000	1000			kegg.reaction/R00999	Cysteine and methionine metabolism		Reaction obtained from KEGG
	r_0644	ATP:L-methionine S-adenosyltransferase	ATP[c] + H2O[c] + L-methionine[c] => diphosphate[c] + phosphate[c] + S-adenosyl-L-methionine[c]	2.5.1.6	(KLMA_10079)	0	1000			kegg.reaction/R00177	Cysteine and methionine metabolism		Reaction obtained from iOD907
	r_0645	S-adenosyl-L-methionine carboxy-lyase [(5-deoxy-5-adenosyl)(3-aminopropyl)methylsulfonium-forming]	H+[c] + S-adenosyl-L-methionine[c] => carbon dioxide[c] + S-adenosylmethioninamine[c]	4.1.1.50	(KLMA_30557)	0	1000			kegg.reaction/R00178	Cysteine and methionine metabolism		Reaction obtained from iOD907
	r_0646	S-Adenosyl-L-homocysteine hydrolase	H2O[c] + S-adenosyl-L-homocysteine[c] => adenosine[c] + L-homocysteine[c]	3.3.1.1	(KLMA_30687)	0	1000			kegg.reaction/R00192	Cysteine and methionine metabolism		Reaction obtained from iOD907
	r_0647	acetyl-CoA:L-serine O-acetyltransferase	acetyl-CoA[c] + L-serine[c] => coenzyme A[c] + O-acetyl-L-serine[c]	2.3.1.30		0	1000			kegg.reaction/R00586	Cysteine and methionine metabolism		Reaction obtained from iOD907
	r_0648	S-Adenosyl-L-methionine:L-homocysteine S-methyltransferase	L-homocysteine[c] + S-adenosyl-L-methionine[c] => H+[c] + L-methionine[c] + S-adenosyl-L-homocysteine[c]	2.1.1.10	(KLMA_80050)	0	1000			kegg.reaction/R00650	Cysteine and methionine metabolism		Reaction obtained from iOD907
	r_0649	L-Cysteine hydrogen-sulfide-lyase (deaminating; pyruvate-forming)	H2O[c] + L-cysteine[c] <=> ammonium[c] + H+[c] + hydrogen sulfide[c] + pyruvate[c]	4.4.1.1;4.4.1.8	(KLMA_20354) or (KLMA_80406) or (KLMA_30325)	-1000	1000			kegg.reaction/R00782	Cysteine and methionine metabolism		Reaction obtained from iOD907
	r_0650	L-Cysteine:2-oxoglutarate aminotransferase	2-oxoglutarate[c] + L-cysteine[c] <=> L-glutamate[c] + mercaptopyruvate[c]	2.6.1.1;2.6.1.3	(KLMA_20153) or (KLMA_40083)	-1000	1000			kegg.reaction/R00895	Cysteine and methionine metabolism		Reaction obtained from iOD907
	r_0651	L-cysteine:2-oxoglutarate aminotransferase	2-oxoglutarate[c] + L-cysteine[c] <=> DL-glutamate[c] + mercaptopyruvate[c]	2.6.1.1	(KLMA_20153) or (KLMA_40083)	-1000	1000			kegg.reaction/R00896	Cysteine and methionine metabolism		Reaction obtained from iOD907
	r_0652	O3-acetyl-L-serine:hydrogen-sulfide 2-amino-2-carboxyethyltransferase;	hydrogen sulfide[c] + O-acetyl-L-serine[c] => acetate[c] + L-cysteine[c]	2.5.1.47;2.5.1.65	(KLMA_40047) or (KLMA_10677) or (KLMA_50076)	0	1000			kegg.reaction/R00897	Cysteine and methionine metabolism		Reaction obtained from iOD907
	r_0653	5-Methyltetrahydrofolate:L-homocysteine S-methyltransferase	5-methyltetrahydrofolate[c] + 2 H+[c] + L-homocysteine[c] => L-methionine[c] + THF[c]	2.1.1.13	(KLMA_80348)	0	1000			kegg.reaction/R00946	Cysteine and methionine metabolism		Reaction obtained from iOD907
	r_0654	L-cystathionine L-homocysteine-lyase (deaminating; pyruvate-forming)	H2O[c] + L-cystathionine[c] => ammonium[c] + L-homocysteine[c] + pyruvate[c]	4.4.1.8	(KLMA_30325)	0	1000			kegg.reaction/R01286	Cysteine and methionine metabolism		Reaction obtained from iOD907
	r_0655	O-acetyl-L-homoserine:hydrogen sulfide S-(3-amino-3-carboxypropyl)transferase;	hydrogen sulfide[c] + O-acetyl-L-homoserine[c] => acetate[c] + L-homocysteine[c]	2.5.1.49	(KLMA_10677)	0	1000			kegg.reaction/R01287	Cysteine and methionine metabolism		Reaction obtained from iOD907
	r_0656	O4-succinyl-L-homoserine:hydrogen sulfide S-(3-amino-3-carboxypropyl)transferase;	hydrogen sulfide[c] + O-succinyl-L-homoserine[c] => L-homocysteine[c] + succinate[c]	2.5.1.48;2.5.1.-	(KLMA_40510)	0	1000			kegg.reaction/R01288	Cysteine and methionine metabolism		Reaction obtained from iOD907
	r_0657	S-methyl-5'-thioadenosine:phosphate S-methyl-5-thio-alpha-D-ribosyl-transferase	5-S-methyl-5-thioadenosine[c] + phosphate[c] => adenine[c] + S-methyl-5-thio-alpha-D-ribose 1-phosphate[c]	2.4.2.28	(KLMA_30225)	0	1000			kegg.reaction/R01402	Cysteine and methionine metabolism		Reaction obtained from iOD907
	r_0658	Acetyl-CoA:L-homoserine O-acetyltransferase	acetyl-CoA[c] + L-homoserine[c] => coenzyme A[c] + O-acetyl-L-homoserine[c]	2.3.1.31	(KLMA_10090) or (KLMA_40238)	0	1000			kegg.reaction/R01776	Cysteine and methionine metabolism		Reaction obtained from iOD907
	r_0659	S-adenosylmethioninamine:putrescine 3-aminopropyltransferase	putrescine[c] + S-adenosylmethioninamine[c] => 5-S-methyl-5-thioadenosine[c] + H+[c] + spermidine[c]	2.5.1.16	(KLMA_80294) or (KLMA_50519)	0	1000			kegg.reaction/R01920	Cysteine and methionine metabolism		Reaction obtained from iOD907
	r_0660	L-methionine:oxidized-thioredoxin S-oxidoreductase	H2O[c] + L-methionine[c] + TRX1 disulphide[c] <=> L-methionine S-oxide[c] + TRX1[c]	1.8.4.13;1.8.4.14	(KLMA_40301)	-1000	1000			kegg.reaction/R02025	Cysteine and methionine metabolism		Reaction obtained from iOD907
	r_0661	L-Cystine L-Cysteine-lyase (deaminating)	H2O[c] + L-cystine[c] => ammonium[c] + pyruvate[c] + thiocysteine[c]	4.4.1.1;4.4.1.8	(KLMA_20354) or (KLMA_80406) or (KLMA_30325)	0	1000			kegg.reaction/R02408	Cysteine and methionine metabolism		Reaction obtained from iOD907
	r_0662	L-cysteate:2-oxoglutarate aminotransferase	2-oxoglutarate[c] + L-cysteate[c] <=> 3-sulfopyruvate[c] + L-glutamate[c]	2.6.1.1	(KLMA_20153) or (KLMA_40083)	-1000	1000			kegg.reaction/R02433	Cysteine and methionine metabolism		Reaction obtained from iOD907
	r_0663	3-sulfino-L-alanine:2-oxoglutarate aminotransferase	2-oxoglutarate[c] + 3-sulfino-L-alanine[c] => 3-sulfinylpyruvate[c] + L-glutamate[c]	2.6.1.1	(KLMA_20153) or (KLMA_40083)	0	1000			kegg.reaction/R02619	Cysteine and methionine metabolism		Reaction obtained from iOD907
	r_0664	S-adenosylmethioninamine:spermidine 3-aminopropyltransferase	S-adenosylmethioninamine[c] + spermidine[c] => 5-S-methyl-5-thioadenosine[c] + H+[c] + spermine[c]	2.5.1.16;2.5.1.22	(KLMA_80294) or (KLMA_50519)	0	1000			kegg.reaction/R02869	Cysteine and methionine metabolism		Reaction obtained from iOD907
	r_0665	O3-Acetyl-L-serine acetate-lyase (adding hydrogen sulfide)	H+[c] + O-acetyl-L-serine[c] + thiosulfate[c] => acetate[c] + S-sulfo-L-cysteine[c]	2.5.1.47;2.5.1.48	(KLMA_40510)	0	1000			kegg.reaction/R03132	Cysteine and methionine metabolism		Reaction obtained from iOD907
	r_0666	O-Succinyl-L-homoserine succinate-lyase (adding cysteine)	L-cysteine[c] + O-succinyl-L-homoserine[c] => H+[c] + L-cystathionine[c] + succinate[c]	2.5.1.48	(KLMA_40510)	0	1000			kegg.reaction/R03260	Cysteine and methionine metabolism		Reaction obtained from iOD907
	r_0667	5-Methyltetrahydropteroyltri-L-glutamate:L-homocysteine S-methyltransferase	5-methyltetrahydropteroyltri-L-glutamic acid[c] + L-homocysteine[c] => L-methionine[c] + tetrahydropteroyltri-L-glutamic acid[c]	2.1.1.14	(KLMA_80348)	0	1000			kegg.reaction/R04405	Cysteine and methionine metabolism		Reaction obtained from iOD907
	r_0668	5-Methylthio-5-deoxy-D-ribose-1-phosphate ketol-isomerase	S-methyl-5-thio-alpha-D-ribose 1-phosphate[c] <=> S-methyl-5-thio-D-ribulose 1-phosphate[c]	5.3.1.23	(KLMA_50452)	-1000	1000			kegg.reaction/R04420	Cysteine and methionine metabolism		Reaction obtained from iOD907
	r_0669	O3-acetyl-L-serine:thiosulfate 2-amino-2-carboxyethyltransferase (reducing, L-cysteine-forming);	O-acetyl-L-serine[c] + thiosulfate[c] + TRX1[c] => acetate[c] + L-cysteine[c] + sulphite[c] + TRX1 disulphide[c]	2.5.1.47;2.5.1.49	(KLMA_40047) or (KLMA_10677) or (KLMA_50076)	0	1000			kegg.reaction/R04859	Cysteine and methionine metabolism		Reaction obtained from iOD907
	r_0670	1,2-dihydroxy-5-(methylthio)pent-1-en-3-one:oxygen oxidoreductase (formate- and CO-forming)	1,2-dihydroxy-5-(methylthio)pent-1-en-3-one[c] + oxygen[c] <=> 3-(methylthio)propionic acid[c] + CO[c] + formate[c] + 2 H+[c]	1.13.11.53	(KLMA_50412)	-1000	1000			kegg.reaction/R07363	Cysteine and methionine metabolism		Reaction obtained from iOD907
	r_0671	1,2-dihydroxy-5-(methylthio)pent-1-en-3-one:oxygen oxidoreductase (formate-forming)	1,2-dihydroxy-5-(methylthio)pent-1-en-3-one[c] + oxygen[c] <=> 4-methylthio-2-oxobutanoate[c] + formate[c] + 2 H+[c]	1.13.11.54	(KLMA_50412)	-1000	1000			kegg.reaction/R07364	Cysteine and methionine metabolism		Reaction obtained from iOD907
	r_0672	S-Methyl-5-thio-D-ribulose-1-phosphate hydro-lyase	S-methyl-5-thio-D-ribulose 1-phosphate[c] <=> 5-(methylsulfanyl)-2,3-dioxopentyl phosphate[c] + H2O[c]	4.2.1.109	(KLMA_60082)	-1000	1000			kegg.reaction/R07392	Cysteine and methionine metabolism		Reaction obtained from iOD907
	r_0673	5-(methylsulfanyl)-2,3-dioxopentyl phosphate[c]<=>2-hydroxy-3-keto-5-methylthiopentenyl-1-phosphate[c]	5-(methylsulfanyl)-2,3-dioxopentyl phosphate[c] <=> 2-hydroxy-3-keto-5-methylthiopentenyl-1-phosphate[c]	3.1.3.77	(KLMA_10705)	-1000	1000			kegg.reaction/R07393	Cysteine and methionine metabolism		Reaction obtained from iOD907
	r_0674	2-hydroxy-5-(methylthio)-3-oxopent-1-enyl phosphate phosphohydrolase	2-hydroxy-3-keto-5-methylthiopentenyl-1-phosphate[c] + H2O[c] <=> 1,2-dihydroxy-5-(methylthio)pent-1-en-3-one[c] + phosphate[c]	3.1.3.77	(KLMA_10705)	-1000	1000			kegg.reaction/R07394	Cysteine and methionine metabolism		Reaction obtained from iOD907
	r_0675	5-(methylthio)-2,3-dioxopentyl-phosphate phosphohydrolase (isomerizing)	5-(methylsulfanyl)-2,3-dioxopentyl phosphate[c] + H2O[c] <=> 1,2-dihydroxy-5-(methylthio)pent-1-en-3-one[c] + phosphate[c]	3.1.3.77	(KLMA_10705)	-1000	1000			kegg.reaction/R07395	Cysteine and methionine metabolism		Reaction obtained from iOD907
	r_0676	4-methylthio-2-oxobutanoate[c]+L-glutamate[c]<=>2-oxoglutarate[c]+L-methionine[c]	4-methylthio-2-oxobutanoate[c] + L-glutamate[c] <=> 2-oxoglutarate[c] + L-methionine[c]	2.6.1.5;2.6.1.57	(KLMA_20153) or (KLMA_40083)	-1000	1000			kegg.reaction/R07396	Cysteine and methionine metabolism		Reaction obtained from iOD907
	r_0677	L-serine[c]<=>dehydroalanine[c]+H2O[c]	L-serine[c] <=> dehydroalanine[c] + H2O[c]		(KLMA_10018) or (KLMA_20637)	-1000	1000			kegg.reaction/R00590	Cysteine and methionine metabolism		Reaction obtained from iOD907
	r_0678	L-Leucine:2-oxoglutarate aminotransferase	2-oxoglutarate[c] + L-leucine[c] <=> 4-methyl-2-oxopentanoate[c] + L-glutamate[c]	2.6.1.6;2.6.1.42;2.6.1.67	(KLMA_10514)	-1000	1000			kegg.reaction/R01090	Valine, leucine and isoleucine degradation		Reaction obtained from iOD907
	r_0679	L-Leucine:2-oxoglutarate aminotransferase	2-oxoglutarate[m] + L-leucine[m] <=> 4-methyl-2-oxopentanoate[m] + L-glutamate[m]	2.6.1.6;2.6.1.42;2.6.1.67	(KLMA_10514)	-1000	1000			kegg.reaction/R01090	Valine, leucine and isoleucine degradation		Reaction obtained from iOD907
	r_0680	L-Valine:2-oxoglutarate aminotransferase	2-oxoglutarate[c] + L-valine[c] <=> 3-methyl-2-oxobutanoate[c] + L-glutamate[c]	2.6.1.6;2.6.1.42	(KLMA_10514)	-1000	1000			kegg.reaction/R01214	Valine, leucine and isoleucine degradation		Reaction obtained from iOD907
	r_0681	L-Valine:2-oxoglutarate aminotransferase	2-oxoglutarate[m] + L-valine[m] <=> 3-methyl-2-oxobutanoate[m] + L-glutamate[m]	2.6.1.6;2.6.1.42	(KLMA_10514)	-1000	1000			kegg.reaction/R01214	Valine, leucine and isoleucine degradation		Reaction obtained from iOD907
	r_0682	L-Isoleucine:2-oxoglutarate aminotransferase	2-oxoglutarate[c] + L-isoleucine[c] <=> (S)-3-methyl-2-oxopentanoate[c] + L-glutamate[c]	2.6.1.42	(KLMA_10514)	-1000	1000			kegg.reaction/R02199	Valine, leucine and isoleucine degradation		Reaction obtained from iOD907
	r_0683	L-Isoleucine:2-oxoglutarate aminotransferase	2-oxoglutarate[m] + L-isoleucine[m] <=> (S)-3-methyl-2-oxopentanoate[m] + L-glutamate[m]	2.6.1.42	(KLMA_10514)	-1000	1000			kegg.reaction/R02199	Valine, leucine and isoleucine degradation		Reaction obtained from iOD907
	r_0684	2-methylpropanoyl-CoA:(acceptor) 2,3-oxidoreductase	2-methylpropanoyl-CoA[c] + NAD[c] <=> 2-methylprop-2-enoyl-CoA[c] + H+[c] + NADH[c]	1.3.99.3;1.3.99.12;1.3.99.-	(KLMA_60029)	-1000	1000			kegg.reaction/R02661	Valine, leucine and isoleucine degradation		Reaction obtained from iOD907
	r_0685	(S)-2-methylbutanoyl-CoA:acceptor 2,3-oxidoreductase	(S)-2-methylbutanoyl-CoA[c] + NAD[c] <=> 2-methylbut-2-enoyl-CoA[c] + H+[c] + NADH[c]	1.3.99.3;1.3.99.12	(KLMA_60029)	-1000	1000			kegg.reaction/R03172	Valine, leucine and isoleucine degradation		Reaction obtained from iOD907
	r_0686	3-Methylbutanoyl-CoA:(acceptor) 2,3-oxidoreductase	3-methylbutanoyl-CoA[c] + FAD[c] + H+[c] <=> 3-methylcrotonyl-CoA[c] + FADH2[c]	1.3.99.3;1.3.99.10	(KLMA_60029)	-1000	1000			kegg.reaction/R04095	Valine, leucine and isoleucine degradation		Reaction obtained from iOD907
	r_0687	3-Hydroxyisopentyl-CoA hydro-lyase	3-hydroxyisovaleryl-CoA[c] <=> 3-methylcrotonyl-CoA[c] + H2O[c]	4.2.1.17	(KLMA_70426)	-1000	1000			kegg.reaction/R04137	Valine, leucine and isoleucine degradation		Reaction obtained from iOD907
	r_0688	(2S,3S)-3-hydroxy-2-methylbutanoyl-CoA:NAD+ oxidoreductase	(2S,3S)-3-hydroxy-2-methylbutanoyl-CoA[c] + NAD[c] <=> 2-methylacetoacetyl-CoA[c] + H+[c] + NADH[c]	1.1.1.35;1.1.1.178	(KLMA_70426) or (KLMA_30357)	-1000	1000			kegg.reaction/R04203	Valine, leucine and isoleucine degradation		Reaction obtained from iOD907
	r_0689	(2S,3S)-3-Hydroxy-2-methylbutanoyl-CoA hydro-liase	(2S,3S)-3-hydroxy-2-methylbutanoyl-CoA[c] <=> 2-methylbut-2-enoyl-CoA[c] + H2O[c]	4.2.1.17	(KLMA_70426)	-1000	1000			kegg.reaction/R04204	Valine, leucine and isoleucine degradation		Reaction obtained from iOD907
	r_0690	(S)-3-Hydroxyisobutyryl-CoA hydro-lyase	2-methylprop-2-enoyl-CoA[c] + H2O[c] <=> (S)-3-hydroxyisobutyryl-CoA[c]	4.2.1.17	(KLMA_70426)	-1000	1000			kegg.reaction/R04224	Valine, leucine and isoleucine degradation		Reaction obtained from iOD907
	r_0691	3-Hydroxy-2-methylpropanoate:NAD+ oxidoreductase	(S)-3-hydroxyisobutyrate[c] + NAD[c] <=> (S)-methylmalonate semialdehyde[c] + H+[c] + NADH[c]	1.1.1.31;1.1.1.35	(KLMA_70426) or (KLMA_30357)	-1000	1000			kegg.reaction/R05066	Valine, leucine and isoleucine degradation		Reaction obtained from iOD907
	r_0692	pyruvate:2-oxobutanoate acetaldehydetransferase (decarboxylating)	2-oxobutanoate[m] + H+[m] + pyruvate[m] => (S)-2-acetyl-2-hydroxybutanoate[m] + carbon dioxide[m]	2.2.1.6	(KLMA_30148 and KLMA_30105)	0	1000			kegg.reaction/R08648	Valine, leucine and isoleucine biosynthesis		Reaction obtained from iOD907
	r_0693	(S)-2-Acetolactate pyruvate-lyase (carboxylating)	(S)-2-acetolactate[m] + TDP[m] <=> 2-(alpha-hydroxyethyl)thiamine diphosphate[m] + 2 H+[m] + pyruvate[m]	2.2.1.6	(KLMA_30105) or (KLMA_30148)	-1000	1000			kegg.reaction/R04672	Valine, leucine and isoleucine biosynthesis		Reaction obtained from KEGG
	r_0694	L-Valine:tRNAVal ligase (AMP-forming)	ATP[c] + L-valine[c] + tRNA(Val), cytoplasmic[c] => AMP[c] + diphosphate[c] + Val-tRNA(Val)[c]	6.1.1.9	(KLMA_50431)	0	1000			kegg.reaction/R03665	Valine, leucine and isoleucine biosynthesis		Reaction obtained from KEGG
	r_0695	L-Valine:tRNAVal ligase (AMP-forming)	ATP[m] + L-valine[m] + tRNA(Val), mitochondrial[m] => AMP[m] + diphosphate[m] + Val-tRNA(Val)[m]	6.1.1.9	(KLMA_50431)	0	1000			kegg.reaction/R03665	Valine, leucine and isoleucine biosynthesis		Reaction obtained from KEGG
	r_0696	(2R,3S)-3-methylmalate:NAD+ oxidoreductase	2-oxobutanoate[c] + carbon dioxide[c] + NADH[c] => D-erythro-3-methylmalate[c] + NAD[c]	1.1.1.85	(KLMA_20483)	0	1000			kegg.reaction/R00994	Valine, leucine and isoleucine biosynthesis		Reaction obtained from iOD907
	r_0697	(2R,3S)-3-methylmalate:NAD+ oxidoreductase	2-oxobutanoate[m] + carbon dioxide[m] + NADH[m] => D-erythro-3-methylmalate[m] + NAD[m]	1.1.1.85	(KLMA_20483)	0	1000			kegg.reaction/R00994	Valine, leucine and isoleucine biosynthesis		Reaction obtained from iOD907
	r_0698	acetyl-CoA:3-methyl-2-oxobutanoate C-acetyltransferase (thioester-hydrolysing, carboxymethyl-forming);	3-methyl-2-oxobutanoate[c] + acetyl-CoA[c] + H2O[c] => 2-isopropylmalate[c] + coenzyme A[c] + H+[e]	2.3.3.13	(KLMA_50402) or (KLMA_60226)	0	1000			kegg.reaction/R01213	Valine, leucine and isoleucine biosynthesis		Reaction obtained from iOD907
	r_0699	acetyl-CoA:3-methyl-2-oxobutanoate C-acetyltransferase (thioester-hydrolysing, carboxymethyl-forming);	3-methyl-2-oxobutanoate[m] + acetyl-CoA[m] + H2O[m] => 2-isopropylmalate[m] + coenzyme A[m] + H+[m]	2.3.3.13	(KLMA_50402) or (KLMA_60226)	0	1000			kegg.reaction/R01213	Valine, leucine and isoleucine biosynthesis		Reaction obtained from iOD907
	r_0700	(2S)-2-isopropyl-3-oxosuccinate[m]=>4-methyl-2-oxopentanoate[m]+carbon dioxide[m]	(2S)-2-isopropyl-3-oxosuccinate[m] + H+[m] => 4-methyl-2-oxopentanoate[m] + carbon dioxide[m]		(KLMA_20483)	0	1000			kegg.reaction/R01652	Valine, leucine and isoleucine biosynthesis		Reaction obtained from iOD907
	r_0701	L-Isoleucine:tRNA(Ile) ligase (AMP-forming)	ATP[c] + L-isoleucine[c] + tRNA(Ile), cytoplasmic[c] => AMP[c] + diphosphate[c] + Ile-tRNA(Ile)[c]	6.1.1.5	(KLMA_80369) or (KLMA_60393)	0	1000			kegg.reaction/R03656	Valine, leucine and isoleucine biosynthesis		Reaction obtained from iOD907
	r_0702	L-Leucine:tRNA(Leu) ligase (AMP-forming)	ATP[c] + L-leucine[c] + tRNA(Leu), cytoplasmic[c] => AMP[c] + diphosphate[c] + Leu-tRNA(Leu)[c]	6.1.1.4	(KLMA_70017) or (KLMA_70077)	0	1000			kegg.reaction/R03657	Valine, leucine and isoleucine biosynthesis		Reaction obtained from iOD907
	r_0703	2-Isopropylmalate hydro-lyase	2-isopropylmalate[m] <=> 2-isopropylmaleic acid[m] + H2O[m]	4.2.1.33	(KLMA_50154)	-1000	1000			kegg.reaction/R03968	Valine, leucine and isoleucine biosynthesis		Reaction obtained from iOD907
	r_0704	3-Isopropylmalate hydro-lyase	(2R,3S)-3-isopropylmalate[m] <=> 2-isopropylmaleic acid[m] + H2O[m]	4.2.1.33	(KLMA_50154)	-1000	1000			kegg.reaction/R04001	Valine, leucine and isoleucine biosynthesis		Reaction obtained from iOD907
	r_0705	3-Isopropylmalate:NAD+ oxidoreductase	(2R,3S)-3-isopropylmalate[m] + NAD[m] <=> (2S)-2-isopropyl-3-oxosuccinate[m] + H+[m] + NADH[m]	1.1.1.85	(KLMA_20483)	-1000	1000			kegg.reaction/R04426	Valine, leucine and isoleucine biosynthesis		Reaction obtained from iOD907
	r_0706	(R)-2,3-Dihydroxy-3-methylbutanoate:NADP+ oxidoreductase (isomerizing)	(R)-2,3-dihydroxy-3-methylbutanoate[m] + NADP(+)[m] <=> 3-hydroxy-3-methyl-2-oxobutanoic acid[m] + H+[m] + NADPH[m]	1.1.1.86	(KLMA_30631)	-1000	1000			kegg.reaction/R04440	Valine, leucine and isoleucine biosynthesis		Reaction obtained from iOD907
	r_0707	(R)-2,3-Dihydroxy-3-methylbutanoate hydro-lyase	(R)-2,3-dihydroxy-3-methylbutanoate[m] => 3-methyl-2-oxobutanoate[m] + H2O[m]	4.2.1.9	(KLMA_40259)	0	1000			kegg.reaction/R04441	Valine, leucine and isoleucine biosynthesis		Reaction obtained from iOD907
	r_0708	(R)-2,3-Dihydroxy-3-methylpentanoate:NADP+ oxidoreductase (isomerizing)	(2R,3R)-2,3-dihydroxy-3-methylpentanoate[m] + NADP(+)[m] <=> (R)-3-hydroxy-3-methyl-2-oxopentanoate[m] + H+[m] + NADPH[m]	1.1.1.86	(KLMA_30631)	-1000	1000			kegg.reaction/R05068	Valine, leucine and isoleucine biosynthesis		Reaction obtained from iOD907
	r_0709	(S)-2-Aceto-2-hydroxybutanoate:NADP+ oxidoreductase (isomerizing)	(S)-2-acetyl-2-hydroxybutanoate[m] <=> (R)-3-hydroxy-3-methyl-2-oxopentanoate[m]	1.1.1.86;5.4.99.3	(KLMA_30631)	-1000	1000			kegg.reaction/R05069	Valine, leucine and isoleucine biosynthesis		Reaction obtained from iOD907
	r_0710	(R)-2,3-Dihydroxy-3-methylpentanoate hydro-lyase	(2R,3R)-2,3-dihydroxy-3-methylpentanoate[m] => (S)-3-methyl-2-oxopentanoate[m] + H2O[m]	4.2.1.9	(KLMA_40259)	0	1000			kegg.reaction/R05070	Valine, leucine and isoleucine biosynthesis		Reaction obtained from iOD907
	r_0711	(S)-2-Acetolactate methylmutase	(S)-2-acetolactate[m] <=> 3-hydroxy-3-methyl-2-oxobutanoic acid[m]	1.1.1.86;5.4.99.3	(KLMA_30631)	-1000	1000			kegg.reaction/R05071	Valine, leucine and isoleucine biosynthesis		Reaction obtained from iOD907
	r_0712	(1R,2S)-1-hydroxybutane-1,2,4-tricarboxylate:NAD+ oxidoreductase (decarboxylating)	homoisocitrate[c] + NAD[c] => 2-oxoadipic acid[c] + carbon dioxide[c] + NADH[c]	1.1.1.87;1.1.1.286	(KLMA_80130)	0	1000			kegg.reaction/R01934	Lysine biosynthesis		Reaction obtained from iOD907
	r_0713	(1R,2S)-1-hydroxybutane-1,2,4-tricarboxylate:NAD+ oxidoreductase (decarboxylating)	homoisocitrate[m] + NAD[m] => 2-oxoadipic acid[m] + carbon dioxide[m] + NADH[m]	1.1.1.87;1.1.1.286	(KLMA_80130)	0	1000			kegg.reaction/R01934	Lysine biosynthesis		Reaction obtained from iOD907
	r_0714	acetyl-CoA:2-oxoglutarate C-acetyltransferase (thioester-hydrolysing, carboxymethyl forming)	2-oxoglutarate[c] + acetyl-CoA[c] + H2O[c] => coenzyme A[c] + H+[c] + homocitrate[c]	2.3.3.14	(KLMA_10771) or (KLMA_60493)	0	1000			kegg.reaction/R00271	Lysine biosynthesis		Reaction obtained from iOD907
	r_0715	acetyl-CoA:2-oxoglutarate C-acetyltransferase (thioester-hydrolysing, carboxymethyl forming)	2-oxoglutarate[m] + acetyl-CoA[m] + H2O[m] => coenzyme A[m] + H+[m] + homocitrate[m]	2.3.3.14	(KLMA_10771) or (KLMA_60493)	0	1000			kegg.reaction/R00271	Lysine biosynthesis		Reaction obtained from iOD907
	r_0716	N6-(L-1,3-Dicarboxypropyl)-L-lysine:NAD+ oxidoreductase (L-lysine-forming)	H2O[c] + L-saccharopine[c] + NAD[c] <=> 2-oxoglutarate[c] + H+[c] + L-lysine[c] + NADH[c]	1.5.1.7	(KLMA_40368)	-1000	1000			kegg.reaction/R00715	Lysine biosynthesis		Reaction obtained from iOD907
	r_0717	L-2-aminoadipate:2-oxoglutarate aminotransferase	2-oxoglutarate[c] + L-2-aminoadipate[c] <=> 2-oxoadipic acid[c] + L-glutamate[c]	2.6.1.39	(KLMA_20431)	-1000	1000			kegg.reaction/R01939	Lysine biosynthesis		Reaction obtained from iOD907
	r_0718	N6-(L-1,3-Dicarboxypropyl)-L-lysine:NADP+ oxidoreductase	H2O[c] + L-saccharopine[c] + NADP(+)[c] <=> H+[c] + L-allysine[c] + L-glutamate[c] + NADPH[c]	1.5.1.10	(KLMA_40016)	-1000	1000			kegg.reaction/R02315	Lysine biosynthesis		Reaction obtained from iOD907
	r_0719	L-2-aminoadipate-6-semialdehyde:NAD(P)+ 6-oxidoreductase;	ATP[c] + L-2-aminoadipate[c] => diphosphate[c] + L-2-aminoadipate adenylate[c]	1.2.1.31	(KLMA_80299)	0	1000			kegg.reaction/R03098	Lysine biosynthesis		Reaction obtained from iOD907
	r_0720	2-Hydroxybutane-1,2,4-tricarboxylate hydro-lyase	homocitrate[m] <=> but-1-ene-1,2,4-tricarboxylic acid[m] + H2O[m]		(KLMA_30527)	-1000	1000			kegg.reaction/R03444	Lysine biosynthesis		Reaction obtained from iOD907
	r_0721	Homoisocitrate hydro-lyase	homoisocitrate[m] <=> but-1-ene-1,2,4-tricarboxylic acid[m] + H2O[m]	4.2.1.36	(KLMA_30527)	-1000	1000			kegg.reaction/R04371	Lysine biosynthesis		Reaction obtained from iOD907
	r_0722	L-2-Aminoadipate-6-semialdehyde:NAD(P)+ 6-oxidoreductase	alpha-aminoadipoyl-S-acyl enzyme[c] + H+[c] + NADPH[c] => holo-Lys2[c] + L-allysine[c] + NADP(+)[c]	1.2.1.31	(KLMA_80299)	0	1000			kegg.reaction/R04390	Lysine biosynthesis		Reaction obtained from iOD907
	r_0723	L-2-Aminoadipate-6-semialdehyde:NAD(P)+ 6-oxidoreductase	holo-Lys2[c] + L-2-aminoadipate adenylate[c] <=> alpha-aminoadipoyl-S-acyl enzyme[c] + AMP[c]	1.2.1.31	(KLMA_80299)	-1000	1000			kegg.reaction/R04863	Lysine biosynthesis		Reaction obtained from iOD907
	r_0724	2-Oxoadipate:lipoamde 2-oxidoreductase(decarboxylating and acceptor-succinylating)	2-oxoadipic acid[m] + enzyme N6-(lipoyl)lysine[m] + 2 H+[m] => [dihydrolipoyllysine-residue succinyltransferase] S-glutaryldihydrolipoyllysine[m] + carbon dioxide[m]	1.2.4.2	(KLMA_60541)	0	1000			kegg.reaction/R01940	Lysine degradation		Reaction obtained from iOD907
	r_0725	Glutaryl-CoA:dihydrolipoamide S-succinyltransferase	enzyme N6-(dihydrolipoyl)lysine[m] + glutaryl-CoA[m] <=> [dihydrolipoyllysine-residue succinyltransferase] S-glutaryldihydrolipoyllysine[m] + coenzyme A[m]	2.3.1.61	(KLMA_50493)	-1000	1000			kegg.reaction/R02571	Lysine degradation		Reaction obtained from iOD907
	r_0726	L-2-Aminoadipate-6-semialdehyde:NAD+ 6-oxidoreductase	H2O[c] + L-allysine[c] + NAD[c] <=> 2 H+[c] + L-2-aminoadipate[c] + NADH[c]	1.2.1.31	(KLMA_80299)	-1000	1000			kegg.reaction/R03102	Lysine degradation		Reaction obtained from iOD907
	r_0727	L-2-Aminoadipate-6-semialdehyde:NADP+ 6-oxidoreductase	H2O[c] + L-allysine[c] + NADP(+)[c] <=> 2 H+[c] + L-2-aminoadipate[c] + NADPH[c]	1.2.1.31	(KLMA_80299)	-1000	1000			kegg.reaction/R03103	Lysine degradation		Reaction obtained from iOD907
	r_0728	N6,N6,N6-Trimethyl-L-lysine,2-oxoglutarate:oxygen oxidoreductase (3-hydroxylating)	2-oxoglutarate[c] + H+[c] + N6,N6,N6-trimethyl-L-lysine[c] + oxygen[c] => 3-hydroxy-N6,N6,N6-trimethyl-L-lysine[c] + carbon dioxide[c] + succinate[c]	1.14.11.8	(KLMA_10537)	0	1000			kegg.reaction/R03451	Lysine degradation		Reaction obtained from iOD907
	r_0729	protein lysine[c]+S-adenosyl-L-methionine[c]<=>protein N6-methyl-L-lysine[c]+S-adenosyl-L-homocysteine[c]	protein lysine[c] + S-adenosyl-L-methionine[c] <=> H+[c] + protein N6-methyl-L-lysine[c] + S-adenosyl-L-homocysteine[c]	2.1.1.43;2.1.1.59;2.1.1.60	(KLMA_20447) or (KLMA_40588) or (KLMA_60442) or (KLMA_60252) or (KLMA_10383) or (KLMA_10511) or (KLMA_30450)	-1000	1000			kegg.reaction/R03875	Lysine degradation		Reaction obtained from iOD907
	r_0730	S-adenosyl-L-methionine:cytochrome-c-L-lysine N6-methyltransferase	protein N6-methyl-L-lysine[c] + S-adenosyl-L-methionine[c] <=> H+[c] + protein N6,N6-dimethyl-L-lysine[c] + S-adenosyl-L-homocysteine[c]	2.1.1.43;2.1.1.59;2.1.1.60	(KLMA_20447) or (KLMA_40588) or (KLMA_60442) or (KLMA_60252) or (KLMA_10383) or (KLMA_10511) or (KLMA_30450)	-1000	1000			kegg.reaction/R04866	Lysine degradation		Reaction obtained from iOD907
	r_0731	S-adenosyl-L-methionine:cytochrome-c-L-lysine N6-methyltransferase	protein N6,N6-dimethyl-L-lysine[c] + S-adenosyl-L-methionine[c] => protein N6,N6,N6-trimethyl-L-lysine[c] + S-adenosyl-L-homocysteine[c]	2.1.1.43;2.1.1.59;2.1.1.60	(KLMA_40588) or (KLMA_60442) or (KLMA_60252) or (KLMA_10383)	0	1000			kegg.reaction/R04867	Lysine degradation		Reaction obtained from KEGG
	r_0732	L-erythro-4-Hydroxyglutamate:NAD+ oxidoreductase	H2O[m] + L-4-hydroxyglutamic semialdehyde[m] + NAD[m] <=> erythro-4-hydroxy-L-glutamic acid[m] + H+[m] + NADH[m]	1.5.1.12;1.5.99.8	(KLMA_30424) or (KLMA_50513)	-1000	1000			kegg.reaction/R05051	Arginine and proline metabolism		Reaction obtained from KEGG
	r_0733	L-erythro-4-Hydroxyglutamate:NAD+ oxidoreductase	H2O[c] + L-4-hydroxyglutamic semialdehyde[c] + NAD[c] <=> erythro-4-hydroxy-L-glutamic acid[c] + H+[c] + NADH[c]	1.5.1.12;1.5.99.8	(KLMA_50513)	-1000	1000			kegg.reaction/R05051	Arginine and proline metabolism		Reaction obtained from KEGG
	r_0734	L-Glutamate 5-semialdehyde:NAD+ oxidoreductase	2 H+[m] + L-glutamate[m] + NADH[m] <=> H2O[m] + L-glutamic 5-semialdehyde[m] + NAD[m]	1.5.1.12	(KLMA_30424)	-1000	1000			kegg.reaction/R00245	Arginine and proline metabolism		Reaction obtained from KEGG_GF
	r_0735	L-proline:(acceptor) oxidoreductase	L-proline[c] + quinone[c] => (S)-1-pyrroline-5-carboxylate[c] + 3 H+[c] + hydroquinone[c]	1.5.99.8	(KLMA_50513)	0	1000			kegg.reaction/R01253	Arginine and proline metabolism		Reaction obtained from KEGG
	r_0736	urea-1-carboxylate amidohydrolase	3 H+[c] + H2O[c] + urea-1-carboxylic acid[c] => 2 ammonium[c] + 2 carbon dioxide[c]	3.5.1.54	(KLMA_40362)	0	1000			kegg.reaction/R00005	Arginine and proline metabolism		Reaction obtained from iOD907
	r_0737	ATP:L-glutamate 5-phosphotransferase	ATP[c] + L-glutamate[c] => ADP[c] + L-gamma-glutamyl phosphate[c]	2.7.2.11	(KLMA_30435)	0	1000			kegg.reaction/R00239	Arginine and proline metabolism		Reaction obtained from iOD907
	r_0738	acetyl-CoA:L-glutamate N-acetyltransferase	acetyl-CoA[m] + L-glutamate[m] => coenzyme A[m] + H+[m] + N-acetyl-L-glutamate[m]	2.3.1.1	(KLMA_20817) or (KLMA_60181)	0	1000			kegg.reaction/R00259	Arginine and proline metabolism		Reaction obtained from iOD907
	r_0739	L-Arginine amidinohydrolase	H2O[c] + L-arginine[c] => H+[c] + L-ornithine[c] + urea[c]	3.5.3.1	(KLMA_50024)	0	1000			kegg.reaction/R00551	Arginine and proline metabolism		Reaction obtained from iOD907
	r_0740	L-Ornithine:2-oxo-acid aminotransferase	2-oxoglutarate[c] + H+[c] + L-ornithine[c] => L-glutamate[c] + L-glutamic 5-semialdehyde[c]	2.6.1.13	(KLMA_50178)	0	1000			kegg.reaction/R00667	Arginine and proline metabolism		Reaction obtained from iOD907
	r_0741	L-ornithine carboxy-lyase (putrescine-forming)	2 H+[c] + L-ornithine[c] => carbon dioxide[c] + putrescine[c]	4.1.1.17	(KLMA_40528)	0	1000			kegg.reaction/R00670	Arginine and proline metabolism		Reaction obtained from iOD907
	r_0742	Urea:carbon-dioxide ligase (ADP-forming)	ATP[c] + bicarbonate[c] + urea[c] => ADP[c] + H+[c] + phosphate[c] + urea-1-carboxylic acid[c]	6.3.4.6	(KLMA_40362)	0	1000			kegg.reaction/R00774	Arginine and proline metabolism		Reaction obtained from iOD907
	r_0743	Putrescine:oxygen oxidoreductase (deaminating)	H2O[c] + oxygen[c] + putrescine[c] => 4-aminobutanal[c] + ammonium[c] + hydrogen peroxide[c]	1.4.3.10;1.4.3.22	(KLMA_60327)	0	1000			kegg.reaction/R01151	Arginine and proline metabolism		Reaction obtained from iOD907
	r_0744	Agmatine amidinohydrolase	agmatine[c] + 2 H+[c] + H2O[c] => putrescine[c] + urea[c]	3.5.3.11	(KLMA_40359) or (KLMA_60553)	0	1000			kegg.reaction/R01157	Arginine and proline metabolism		Reaction obtained from iOD907
	r_0745	L-Proline:NADP+ 5-oxidoreductase	L-proline[c] + NADP(+)[c] <=> (S)-1-pyrroline-5-carboxylate[c] + 2 H+[c] + NADPH[c]	1.5.1.2	(KLMA_60434)	-1000	1000			kegg.reaction/R01251	Arginine and proline metabolism		Reaction obtained from iOD907
	r_0746	L-Proline:NADP+ 5-oxidoreductase	L-proline[m] + NADP(+)[m] <=> (S)-1-pyrroline-5-carboxylate[m] + 2 H+[m] + NADPH[m]	1.5.1.2	(KLMA_60434)	-1000	1000			kegg.reaction/R01251	Arginine and proline metabolism		Reaction obtained from iOD907
	r_0747	Carbamoyl-phosphate:L-ornithine carbamoyltransferase	carbamoyl phosphate[c] + L-ornithine[c] => L-citrulline[c] + phosphate[c]	2.1.3.3	(KLMA_30168)	0	1000			kegg.reaction/R01398	Arginine and proline metabolism		Reaction obtained from iOD907
	r_0748	N2-Acetyl-L-ornithine:L-glutamate N-acetyltransferase	L-glutamate[m] + N(2)-acetyl-L-ornithine[m] => H+[m] + L-ornithine[m] + N-acetyl-L-glutamate[m]	2.3.1.35	(KLMA_60181)	0	1000			kegg.reaction/R02282	Arginine and proline metabolism		Reaction obtained from iOD907
	r_0749	N2-Acetyl-L-ornithine:2-oxoglutarate aminotransferase	2-acetamido-5-oxopentanoate[m] + L-glutamate[m] => 2-oxoglutarate[m] + N(2)-acetyl-L-ornithine[m]	2.6.1.11	(KLMA_80395)	0	1000			kegg.reaction/R02283	Arginine and proline metabolism		Reaction obtained from iOD907
	r_0750	4-aminobutanal:NAD+ 1-oxidoreductase;	4-aminobutanal[c] + H2O[c] + NAD[c] <=> gamma-aminobutyrate[c] + 2 H+[c] + NADH[c]	1.2.1.3;1.2.1.19;1.2.1.-	(KLMA_20673) or (KLMA_50012) or (KLMA_40404) or (KLMA_10742) or (KLMA_20672)	-1000	1000			kegg.reaction/R02549	Arginine and proline metabolism		Reaction obtained from iOD907
	r_0751	ATP:N-acetyl-L-glutamate 5-phosphotransferase	ATP[m] + N-acetyl-L-glutamate[m] => ADP[m] + N-acetyl-L-gamma-glutamyl phosphate[m]	2.7.2.8	(KLMA_70175)	0	1000			kegg.reaction/R02649	Arginine and proline metabolism		Reaction obtained from iOD907
	r_0752	D-Proline:oxygen oxidoreductase	D-proline[c] + oxygen[c] => 1-pyrroline-2-carboxylate[c] + hydrogen peroxide[c]	1.4.3.3	(KLMA_10437) or (KLMA_20774) or (KLMA_30640)	0	1000			kegg.reaction/R02894	Arginine and proline metabolism		Reaction obtained from iOD907
	r_0753	4-Guanidinobutanamide amidohydrolase	4-guanidinobutanamide[c] + H2O[c] => 4-guanidinobutanoic acid[c] + ammonium[c]	3.5.1.4	(KLMA_50328) or (KLMA_20827) or (KLMA_20834) or (KLMA_80318)	0	1000			kegg.reaction/R03180	Arginine and proline metabolism		Reaction obtained from iOD907
	r_0754	L-glutamate-5-semialdehyde:NADP+ 5-oxidoreductase (phosphorylating)	H+[c] + L-gamma-glutamyl phosphate[c] + NADPH[c] => L-glutamic 5-semialdehyde[c] + NADP(+)[c] + phosphate[c]	1.2.1.41	(KLMA_50117)	0	1000			kegg.reaction/R03313	Arginine and proline metabolism		Reaction obtained from iOD907
	r_0755	L-glutamic 5-semialdehyde[c]<=>(S)-1-pyrroline-5-carboxylate[c]+H2O[c]	L-glutamic 5-semialdehyde[c] <=> (S)-1-pyrroline-5-carboxylate[c] + H+[c] + H2O[c]			-1000	1000			kegg.reaction/R03314	Arginine and proline metabolism		Reaction obtained from iOD907
	r_0756	N-Acetyl-L-glutamate-5-semialdehyde:NADP+ 5-oxidoreductase (phosphrylating)	H+[m] + N-acetyl-L-gamma-glutamyl phosphate[m] + NADPH[m] => 2-acetamido-5-oxopentanoate[m] + NADP(+)[m] + phosphate[m]	1.2.1.38	(KLMA_70175)	0	1000			kegg.reaction/R03443	Arginine and proline metabolism		Reaction obtained from iOD907
	r_0757	L-1-Pyrroline-3-hydroxy-5-carboxylate:NAD+ oxidoreductase	1-pyrroline-3-hydroxy-5-carboxylic acid[m] + 2 H2O[m] + NAD[m] <=> erythro-4-hydroxy-L-glutamic acid[m] + NADH[m]	1.5.1.12	(KLMA_30424)	-1000	1000			kegg.reaction/R04444	Arginine and proline metabolism		Reaction obtained from iOD907
	r_0758	L-1-Pyrroline-3-hydroxy-5-carboxylate:NADP+ oxidoreductase	1-pyrroline-3-hydroxy-5-carboxylic acid[m] + 2 H2O[m] + NADP(+)[m] <=> erythro-4-hydroxy-L-glutamic acid[m] + NADPH[m]	1.5.1.12	(KLMA_30424)	-1000	1000			kegg.reaction/R04445	Arginine and proline metabolism		Reaction obtained from iOD907
	r_0759	L-erythro-4-hydroxyglutamate:2-oxoglutarate aminotransferase	2-oxoglutarate[c] + erythro-4-hydroxy-L-glutamic acid[c] => D-4-hydroxy-2-oxoglutarate[c] + H+[c] + L-glutamate[c]	2.6.1.1;2.6.1.23	(KLMA_20153) or (KLMA_40083)	0	1000			kegg.reaction/R05052	Arginine and proline metabolism		Reaction obtained from iOD907
	r_0760	L-erythro-4-hydroxyglutamate:2-oxoglutarate aminotransferase	2-oxoglutarate[m] + erythro-4-hydroxy-L-glutamic acid[m] => D-4-hydroxy-2-oxoglutarate[m] + H+[m] + L-glutamate[m]	2.6.1.1;2.6.1.23	(KLMA_20153) or (KLMA_40083)	0	1000			kegg.reaction/R05052	Arginine and proline metabolism		Reaction obtained from iOD907
	r_0761	beta-Alanyl-N(pai)-methyl-L-histidine hydrolase	beta-alanyl-N(pi)-methyl-L-histidine[c] + H2O[c] <=> beta-alanine[c] + N(pros)-methyl-L-histidine[c]	3.4.13.5;3.4.13.20	(KLMA_30695) or (KLMA_50084)	-1000	1000			kegg.reaction/R03288	Histidine metabolism		Reaction obtained from KEGG
	r_0762	1-(5-phospho-D-ribosyl)-ATP:diphosphate phospho-alpha-D-ribosyl-transferase	ATP[c] + PRPP[c] => 5-phosphoribosyl-ATP[c] + diphosphate[c]	2.4.2.17	(KLMA_40338)	0	1000			kegg.reaction/R01071	Histidine metabolism		Reaction obtained from iOD907
	r_0763	S-adenosyl-L-methionine:L-histidine N-methyltransferase	L-histidine[c] + S-adenosyl-L-methionine[c] => H+[c] + N(pros)-methyl-L-histidine[c] + S-adenosyl-L-homocysteine[c]	2.1.1.-	(KLMA_20552)	0	1000			kegg.reaction/R01159	Histidine metabolism		Reaction obtained from iOD907
	r_0764	L-histidinal:NAD+ oxidoreductase	H2O[c] + L-histidinal[c] + NAD[c] => H+[c] + L-histidine[c] + NADH[c]	1.1.1.23	(KLMA_10065)	0	1000			kegg.reaction/R01163	Histidine metabolism		Reaction obtained from iOD907
	r_0765	1H-Imidazole-4-ethanamine:oxygen oxidoreductase (deaminating) (copper-containing)	H+[c] + H2O[c] + histamine[c] + oxygen[c] => ammonium[c] + hydrogen peroxide[c] + imidazole-4-acetaldehyde[c]	1.4.3.22	(KLMA_60327)	0	1000			kegg.reaction/R02150	Histidine metabolism		Reaction obtained from iOD907
	r_0766	L-Histidinol:NAD+ oxidoreductase	L-histidinol[c] + NAD[c] <=> 2 H+[c] + L-histidinal[c] + NADH[c]	1.1.1.23	(KLMA_10065)	-1000	1000			kegg.reaction/R03012	Histidine metabolism		Reaction obtained from iOD907
	r_0767	L-Histidinol-phosphate phosphohydrolase	H2O[c] + L-histidinol phosphate[c] => L-histidinol[c] + phosphate[c]	3.1.3.15	(KLMA_10436)	0	1000			kegg.reaction/R03013	Histidine metabolism		Reaction obtained from iOD907
	r_0768	5-Amino-2-oxopentanoate:2-oxoglutarate aminotransferase	2-oxoglutarate[c] + L-histidinol phosphate[c] <=> 3-(imidazol-4-yl)-2-oxopropyl dihydrogen phosphate[c] + L-glutamate[c]	2.6.1.9	(KLMA_80165)	-1000	1000			kegg.reaction/R03243	Histidine metabolism		Reaction obtained from iOD907
	r_0769	D-erythro-1-(Imidazol-4-yl)glycerol 3-phosphate hydro-lyase	D-erythro-1-(imidazol-4-yl)glycerol 3-phosphate[c] <=> 3-(imidazol-4-yl)-2-oxopropyl dihydrogen phosphate[c] + H2O[c]	4.2.1.19	(KLMA_50038)	-1000	1000			kegg.reaction/R03457	Histidine metabolism		Reaction obtained from iOD907
	r_0770	Phosphoribosyl-ATP pyrophosphohydrolase	5-phosphoribosyl-ATP[c] + H2O[c] => 1-(5-phosphoribosyl)-5-AMP[c] + diphosphate[c] + H+[c]	3.6.1.31	(KLMA_10065)	0	1000			kegg.reaction/R04035	Histidine metabolism		Reaction obtained from iOD907
	r_0771	1-(5-phospho-D-ribosyl)-AMP 1,6-hydrolase	1-(5-phosphoribosyl)-5-AMP[c] + H2O[c] <=> 1-(5-phospho-D-ribosyl)-5-[(5-phospho-D-ribosylamino)methylideneamino]imidazole-4-carboxamide[c]	3.5.4.19	(KLMA_10065)	-1000	1000			kegg.reaction/R04037	Histidine metabolism		Reaction obtained from iOD907
	r_0772	5-[(5-phospho-1-deoxy-D-ribulos-1-ylamino)methylideneamino]-1-(5-phospho-D-ribosyl)imidazole-4-carboxamide[c]+L-glutamine[c]<=>AICAR[c]+D-erythro-1-(imidazol-4-yl)glycerol 3-phosphate[c]+L-glutamate[c]	5-[(5-phospho-1-deoxy-D-ribulos-1-ylamino)methylideneamino]-1-(5-phospho-D-ribosyl)imidazole-4-carboxamide[c] + L-glutamine[c] <=> AICAR[c] + D-erythro-1-(imidazol-4-yl)glycerol 3-phosphate[c] + H+[c] + L-glutamate[c]	2.4.2.-;4.1.3.-	(KLMA_20413)	-1000	1000			kegg.reaction/R04558	Histidine metabolism		Reaction obtained from iOD907
	r_0773	N-(5'-Phospho-D-ribosylformimino)-5-amino-1- (5''-phospho-D-ribosyl)-4-imidazolecarboxamide ketol-isomerase	1-(5-phospho-D-ribosyl)-5-[(5-phospho-D-ribosylamino)methylideneamino]imidazole-4-carboxamide[c] <=> 5-[(5-phospho-1-deoxy-D-ribulos-1-ylamino)methylideneamino]-1-(5-phospho-D-ribosyl)imidazole-4-carboxamide[c]	5.3.1.16	(KLMA_50477)	-1000	1000			kegg.reaction/R04640	Histidine metabolism		Reaction obtained from iOD907
	r_0774	3-Methylimidazole acetaldehyde:NAD+ oxidoreductase	H2O[c] + methylimidazole acetaldehyde[c] + NAD[c] <=> H+[c] + methylimidazoleacetic acid[c] + NADH[c]	1.2.1.5	(KLMA_20673) or (KLMA_50012) or (KLMA_40404) or (KLMA_10742) or (KLMA_20672)	-1000	1000			kegg.reaction/R04996	Histidine metabolism		Reaction obtained from iOD907
	r_0775	3-fumarylpyruvate fumarylhydrolase	3-fumarylpyruvate[m] + H2O[m] <=> fumarate[m] + H+[m] + pyruvate[m]	3.7.1.5	(KLMA_20753)	-1000	1000			kegg.reaction/R01085	Tyrosine metabolism		Reaction obtained from KEGG
	r_0776	4-Hydroxyphenylacetaldehyde:NAD+ oxidoreductase	4-hydroxyphenylacetaldehyde[c] + H2O[c] + NAD[c] <=> 4-hydroxyphenylacetate[c] + H+[c] + NADH[c]	1.2.1.5;1.2.1.29;1.2.1.53	(KLMA_20673) or (KLMA_50012) or (KLMA_40404) or (KLMA_10742) or (KLMA_20672)	-1000	1000			kegg.reaction/R02695	Tyrosine metabolism		Reaction obtained from iOD907
	r_0777	4-Hydroxyphenylacetaldehyde:NAD+ oxidoreductase	4-hydroxyphenylacetaldehyde[m] + H2O[m] + NAD[m] <=> 4-hydroxyphenylacetate[m] + H+[m] + NADH[m]	1.2.1.5;1.2.1.29;1.2.1.53	(KLMA_20673) or (KLMA_50012) or (KLMA_40404) or (KLMA_10742) or (KLMA_20672)	-1000	1000			kegg.reaction/R02695	Tyrosine metabolism		Reaction obtained from iOD907
	r_0778	4-Hydroxyphenylacetaldehyde:NADP+ oxidoreductase	4-hydroxyphenylacetaldehyde[c] + H2O[c] + NADP(+)[c] <=> 4-hydroxyphenylacetate[c] + H+[c] + NADPH[c]	1.2.1.5	(KLMA_20673) or (KLMA_50012) or (KLMA_40404) or (KLMA_10742) or (KLMA_20672)	-1000	1000			kegg.reaction/R02697	Tyrosine metabolism		Reaction obtained from iOD907
	r_0779	4-Hydroxyphenylacetaldehyde:NADP+ oxidoreductase	4-hydroxyphenylacetaldehyde[m] + H2O[m] + NADP(+)[m] <=> 4-hydroxyphenylacetate[m] + H+[m] + NADPH[m]	1.2.1.5	(KLMA_20673) or (KLMA_50012) or (KLMA_40404) or (KLMA_10742) or (KLMA_20672)	-1000	1000			kegg.reaction/R02697	Tyrosine metabolism		Reaction obtained from iOD907
	r_0780	3,4-Dihydroxyphenylacetaldehyde:NAD+ oxidoreductase	3,4-dihydroxyphenylacetaldehyde[c] + H2O[c] + NAD[c] <=> 3,4-dihydroxyphenylacetate[c] + H+[c] + NADH[c]	1.2.1.5;1.2.1.29	(KLMA_20673) or (KLMA_50012) or (KLMA_40404) or (KLMA_10742) or (KLMA_20672)	-1000	1000			kegg.reaction/R03300	Tyrosine metabolism		Reaction obtained from iOD907
	r_0781	3,4-Dihydroxyphenylacetaldehyde:NAD+ oxidoreductase	3,4-dihydroxyphenylacetaldehyde[m] + H2O[m] + NAD[m] <=> 3,4-dihydroxyphenylacetate[m] + H+[m] + NADH[m]	1.2.1.5;1.2.1.29	(KLMA_20673) or (KLMA_50012) or (KLMA_40404) or (KLMA_10742) or (KLMA_20672)	-1000	1000			kegg.reaction/R03300	Tyrosine metabolism		Reaction obtained from iOD907
	r_0782	3,4-Dihydroxyphenylacetaldehyde:NADP+ oxidoreductase	3,4-dihydroxyphenylacetaldehyde[c] + H2O[c] + NADP(+)[c] <=> 3,4-dihydroxyphenylacetate[c] + H+[c] + NADPH[c]	1.2.1.5	(KLMA_20673) or (KLMA_50012) or (KLMA_40404) or (KLMA_10742) or (KLMA_20672)	-1000	1000			kegg.reaction/R03302	Tyrosine metabolism		Reaction obtained from iOD907
	r_0783	3,4-Dihydroxyphenylacetaldehyde:NADP+ oxidoreductase	3,4-dihydroxyphenylacetaldehyde[m] + H2O[m] + NADP(+)[m] <=> 3,4-dihydroxyphenylacetate[m] + H+[m] + NADPH[m]	1.2.1.5	(KLMA_20673) or (KLMA_50012) or (KLMA_40404) or (KLMA_10742) or (KLMA_20672)	-1000	1000			kegg.reaction/R03302	Tyrosine metabolism		Reaction obtained from iOD907
	r_0784	4-Hydroxyphenylethanol:NAD+ oxidoreductase	4-hydroxyphenylethanol[m] + NAD[m] <=> 4-hydroxyphenylacetaldehyde[m] + H+[m] + NADH[m]	1.1.1.90	(KLMA_40148)	-1000	1000			kegg.reaction/R04304	Tyrosine metabolism		Reaction obtained from iOD907
	r_0785	3,4-dihydroxyphenylethyleneglycol:NAD+ oxidoreductase	3,4-dihydroxyphenylethyleneglycol[c] + NAD[c] <=> 3,4-dihydroxymandelaldehyde[c] + H+[c] + NADH[c]	1.1.1.1	(KLMA_40102) or (KLMA_40220) or (KLMA_80306) or (KLMA_20158) or (KLMA_20005) or (KLMA_50315) or (KLMA_40624)	-1000	1000			kegg.reaction/R04880	Tyrosine metabolism		Reaction obtained from iOD907
	r_0786	3,4-Dihydroxymandelaldehyde:NAD+ oxidoreductase	3,4-dihydroxymandelaldehyde[c] + H2O[c] + NAD[c] <=> 3,4-dihydroxymandelate[c] + H+[c] + NADH[c]	1.2.1.5	(KLMA_20673) or (KLMA_50012) or (KLMA_40404) or (KLMA_10742) or (KLMA_20672)	-1000	1000			kegg.reaction/R04882	Tyrosine metabolism		Reaction obtained from iOD907
	r_0787	3,4-Dihydroxymandelaldehyde:NAD+ oxidoreductase	3,4-dihydroxymandelaldehyde[m] + H2O[m] + NAD[m] <=> 3,4-dihydroxymandelate[m] + H+[m] + NADH[m]	1.2.1.5	(KLMA_20673) or (KLMA_50012) or (KLMA_40404) or (KLMA_10742) or (KLMA_20672)	-1000	1000			kegg.reaction/R04882	Tyrosine metabolism		Reaction obtained from iOD907
	r_0788	3,4-Dihydroxymandelaldehyde:NADP+ oxidoreductase	3,4-dihydroxymandelaldehyde[c] + H2O[c] + NADP(+)[c] <=> 3,4-dihydroxymandelate[c] + H+[c] + NADPH[c]	1.2.1.5	(KLMA_20673) or (KLMA_50012) or (KLMA_40404) or (KLMA_10742) or (KLMA_20672)	-1000	1000			kegg.reaction/R04883	Tyrosine metabolism		Reaction obtained from iOD907
	r_0789	3,4-Dihydroxymandelaldehyde:NADP+ oxidoreductase	3,4-dihydroxymandelaldehyde[m] + H2O[m] + NADP(+)[m] <=> 3,4-dihydroxymandelate[m] + H+[m] + NADPH[m]	1.2.1.5	(KLMA_20673) or (KLMA_50012) or (KLMA_40404) or (KLMA_10742) or (KLMA_20672)	-1000	1000			kegg.reaction/R04883	Tyrosine metabolism		Reaction obtained from iOD907
	r_0790	3-Methoxy-4-hydroxyphenylacetaldehyde:NAD+ oxidoreductase	3-methoxy-4-hydroxyphenylacetaldehyde[c] + H2O[c] + NAD[c] <=> H+[c] + homovanillate[c] + NADH[c]	1.2.1.5	(KLMA_20673) or (KLMA_50012) or (KLMA_40404) or (KLMA_10742) or (KLMA_20672)	-1000	1000			kegg.reaction/R04888	Tyrosine metabolism		Reaction obtained from iOD907
	r_0791	3-Methoxy-4-hydroxyphenylacetaldehyde:NAD+ oxidoreductase	3-methoxy-4-hydroxyphenylacetaldehyde[m] + H2O[m] + NAD[m] <=> H+[m] + homovanillate[m] + NADH[m]	1.2.1.5	(KLMA_20673) or (KLMA_50012) or (KLMA_40404) or (KLMA_10742) or (KLMA_20672)	-1000	1000			kegg.reaction/R04888	Tyrosine metabolism		Reaction obtained from iOD907
	r_0792	3-Methoxy-4-hydroxyphenylacetaldehyde:NADP+ oxidoreductase	3-methoxy-4-hydroxyphenylacetaldehyde[c] + H2O[c] + NADP(+)[c] <=> H+[c] + homovanillate[c] + NADPH[c]	1.2.1.5	(KLMA_20673) or (KLMA_50012) or (KLMA_40404) or (KLMA_10742) or (KLMA_20672)	-1000	1000			kegg.reaction/R04889	Tyrosine metabolism		Reaction obtained from iOD907
	r_0793	3-Methoxy-4-hydroxyphenylacetaldehyde:NADP+ oxidoreductase	3-methoxy-4-hydroxyphenylacetaldehyde[m] + H2O[m] + NADP(+)[m] <=> H+[m] + homovanillate[m] + NADPH[m]	1.2.1.5	(KLMA_20673) or (KLMA_50012) or (KLMA_40404) or (KLMA_10742) or (KLMA_20672)	-1000	1000			kegg.reaction/R04889	Tyrosine metabolism		Reaction obtained from iOD907
	r_0794	3-Methoxy-4-hydroxyphenylglycolaldehyde:NAD+ oxidoreductase	3-methoxy-4-hydroxyphenylglycolaldehyde[c] + H2O[c] + NAD[c] <=> 3-methoxy-4-hydroxymandelate[c] + H+[c] + NADH[c]	1.2.1.5	(KLMA_20673) or (KLMA_50012) or (KLMA_40404) or (KLMA_10742) or (KLMA_20672)	-1000	1000			kegg.reaction/R04891	Tyrosine metabolism		Reaction obtained from iOD907
	r_0795	3-Methoxy-4-hydroxyphenylglycolaldehyde:NAD+ oxidoreductase	3-methoxy-4-hydroxyphenylglycolaldehyde[m] + H2O[m] + NAD[m] <=> 3-methoxy-4-hydroxymandelate[m] + H+[m] + NADH[m]	1.2.1.5	(KLMA_20673) or (KLMA_50012) or (KLMA_40404) or (KLMA_10742) or (KLMA_20672)	-1000	1000			kegg.reaction/R04891	Tyrosine metabolism		Reaction obtained from iOD907
	r_0796	3-Methoxy-4-hydroxyphenylglycolaldehyde:NADP+ oxidoreductase	3-methoxy-4-hydroxyphenylglycolaldehyde[c] + H2O[c] + NADP(+)[c] <=> 3-methoxy-4-hydroxymandelate[c] + H+[c] + NADPH[c]	1.2.1.5	(KLMA_20673) or (KLMA_50012) or (KLMA_40404) or (KLMA_10742) or (KLMA_20672)	-1000	1000			kegg.reaction/R04892	Tyrosine metabolism		Reaction obtained from iOD907
	r_0797	3-Methoxy-4-hydroxyphenylglycolaldehyde:NADP+ oxidoreductase	3-methoxy-4-hydroxyphenylglycolaldehyde[m] + H2O[m] + NADP(+)[m] <=> 3-methoxy-4-hydroxymandelate[m] + H+[m] + NADPH[m]	1.2.1.5	(KLMA_20673) or (KLMA_50012) or (KLMA_40404) or (KLMA_10742) or (KLMA_20672)	-1000	1000			kegg.reaction/R04892	Tyrosine metabolism		Reaction obtained from iOD907
	r_0798	2-phenylacetamide amidohydrolase	2-phenylacetamide[c] + H2O[c] => ammonium[c] + phenylacetic acid[c]	3.5.1.4	(KLMA_50328) or (KLMA_20827) or (KLMA_20834) or (KLMA_80318)	0	1000			kegg.reaction/R02540	Phenylalanine metabolism		Reaction obtained from KEGG
	r_0799	phenylpyruvate carboxy-lyase (phenylacetaldehyde-forming)	H+[c] + keto-phenylpyruvate[c] => carbon dioxide[c] + phenylacetaldehyde[c]	4.1.1.43;4.1.1.-	(KLMA_20597)	0	1000			kegg.reaction/R01377	Phenylalanine metabolism		Reaction obtained from KEGG
	r_0800	L-Phenylalanine:2-oxoglutarate aminotransferase	2-oxoglutarate[c] + L-phenylalanine[c] <=> keto-phenylpyruvate[c] + L-glutamate[c]	2.6.1.1;2.6.1.5;2.6.1.9;2.6.1.57	(KLMA_20153) or (KLMA_40083) or (KLMA_20259) or (KLMA_50151)	-1000	1000			kegg.reaction/R00694	Phenylalanine metabolism		Reaction obtained from iOD907
	r_0801	Phenylacetaldehyde:NAD+ oxidoreductase	H2O[c] + NAD[c] + phenylacetaldehyde[c] <=> 2 H+[c] + NADH[c] + phenylacetic acid[c]	1.2.1.5;1.2.1.39	(KLMA_20673) or (KLMA_50012) or (KLMA_40404) or (KLMA_10742) or (KLMA_20672)	-1000	1000			kegg.reaction/R02536	Phenylalanine metabolism		Reaction obtained from iOD907
	r_0802	Phenylacetaldehyde:NAD+ oxidoreductase	H2O[m] + NAD[m] + phenylacetaldehyde[m] <=> 2 H+[m] + NADH[m] + phenylacetic acid[m]	1.2.1.5;1.2.1.39	(KLMA_20673) or (KLMA_50012) or (KLMA_40404) or (KLMA_10742) or (KLMA_20672)	-1000	1000			kegg.reaction/R02536	Phenylalanine metabolism		Reaction obtained from iOD907
	r_0803	Aldehyde:NADP+ oxidoreductase	H2O[c] + NADP(+)[c] + phenylacetaldehyde[c] <=> 2 H+[c] + NADPH[c] + phenylacetic acid[c]	1.2.1.5	(KLMA_20673) or (KLMA_50012) or (KLMA_40404) or (KLMA_10742) or (KLMA_20672)	-1000	1000			kegg.reaction/R02537	Phenylalanine metabolism		Reaction obtained from iOD907
	r_0804	Aldehyde:NADP+ oxidoreductase	H2O[m] + NADP(+)[m] + phenylacetaldehyde[m] <=> 2 H+[m] + NADPH[m] + phenylacetic acid[m]	1.2.1.5	(KLMA_20673) or (KLMA_50012) or (KLMA_40404) or (KLMA_10742) or (KLMA_20672)	-1000	1000			kegg.reaction/R02537	Phenylalanine metabolism		Reaction obtained from iOD907
	r_0805	3-Hydroxy-L-kynurenine:2-oxoglutarate aminotransferase	2-oxoglutarate[c] + 3-hydroxy-L-kynurenine[c] => 4-(2-amino-3-hydroxyphenyl)-2,4-dioxobutanoate[c] + L-glutamate[c]	2.6.1.7	(KLMA_50067)	0	1000			kegg.reaction/R04171	Tryptophan metabolism		Reaction obtained from KEGG
	r_0806	3-Hydroxy-L-kynurenine:2-oxoglutarate aminotransferase	2-oxoglutarate[m] + 3-hydroxy-L-kynurenine[m] => 4-(2-amino-3-hydroxyphenyl)-2,4-dioxobutanoate[m] + L-glutamate[m]	2.6.1.7	(KLMA_50067)	0	1000			kegg.reaction/R04171	Tryptophan metabolism		Reaction obtained from KEGG
	r_0807	Indole-3-acetamide amidohydrolase	(indol-3-yl)acetamide[c] + H2O[c] => ammonium[c] + indole-3-acetate[c]	3.5.1.4	(KLMA_50328) or (KLMA_20827) or (KLMA_20834) or (KLMA_80318)	0	1000			kegg.reaction/R03096	Tryptophan metabolism		Reaction obtained from KEGG
	r_0808	L-Kynurenine:2-oxoglutarate aminotransferase	2-oxoglutarate[c] + H+[c] + L-kynurenine[c] <=> 4-(2-aminophenyl)-2,4-dioxobutanoate[c] + L-glutamate[c]	2.6.1.7	(KLMA_50067)	-1000	1000			kegg.reaction/R01956	Tryptophan metabolism		Reaction obtained from KEGG
	r_0809	L-Kynurenine:2-oxoglutarate aminotransferase	2-oxoglutarate[m] + H+[m] + L-kynurenine[m] <=> 4-(2-aminophenyl)-2,4-dioxobutanoate[m] + L-glutamate[m]	2.6.1.7	(KLMA_50067)	-1000	1000			kegg.reaction/R01956	Tryptophan metabolism		Reaction obtained from KEGG
	r_0810	L-Tryptophan:2-oxoglutarate aminotransferase	2-oxoglutarate[c] + L-tryptophan[c] <=> indole-3-pyruvate[c] + L-glutamate[c]	2.6.1.27	(KLMA_20259) or (KLMA_50151)	-1000	1000			kegg.reaction/R00684	Tryptophan metabolism		Reaction obtained from iOD907
	r_0811	L-Tryptophan -tRNA(Trp) ligase (AMP-forming)	ATP[c] + L-tryptophan[c] + tRNA(Trp), cytoplasmic[c] => AMP[c] + diphosphate[c] + Trp-tRNA(Trp)[c]	6.1.1.2	(KLMA_10692) or (KLMA_50269)	0	1000			kegg.reaction/R03664	Tryptophan metabolism		Reaction obtained from iOD907
	r_0812	substrate,reduced-flaboprotein:oxygen oxidoreductase (RH-hydroxylating or -epoxidizing)	melatonin[c] + oxygen[c] + reduced flavoprotein[c] => 6-hydroxymelatonin[c] + H2O[c] + oxidized flavoprotein[c]	1.14.14.1	(KLMA_10298)	0	1000			kegg.reaction/R03629	Tryptophan metabolism		Reaction obtained from KEGG
	r_0813	substrate,reduced-flaboprotein:oxygen oxidoreductase (RH-hydroxylating or -epoxidizing)	melatonin[r] + oxygen[r] + reduced flavoprotein[r] => 6-hydroxymelatonin[r] + H2O[r] + oxidized flavoprotein[r]	1.14.14.1	(KLMA_10298)	0	1000			kegg.reaction/R03629	Tryptophan metabolism		Reaction obtained from KEGG
	r_0814	L-serine hydro-lyase (adding indole; L-tryptophan-forming)	indole[c] + L-serine[c] => H2O[c] + L-tryptophan[c]	4.2.1.20	(KLMA_20046)	0	1000			kegg.reaction/R00674	Phenylalanine, tyrosine and tryptophan biosynthesis		Reaction obtained from iOD907
	r_0815	L-arogenate hydro-lyase (decarboxylating; L-phenylalanine-forming)	L-arogenate[c] => carbon dioxide[c] + H2O[c] + L-phenylalanine[c]	4.2.1.51;4.2.1.91	(KLMA_70162)	0	1000			kegg.reaction/R00691	Phenylalanine, tyrosine and tryptophan biosynthesis		Reaction obtained from iOD907
	r_0816	chorismate pyruvate-lyase (amino-accepting; anthranilate-forming)	ammonium[c] + chorismate[c] => anthranilate[c] + H+[c] + H2O[c] + pyruvate[c]	4.1.3.27	(KLMA_80344 and KLMA_30029)	0	1000			kegg.reaction/R00985	Phenylalanine, tyrosine and tryptophan biosynthesis		Reaction obtained from iOD907
	r_0817	Chorismate pyruvate-lyase (amino-accepting)	chorismate[c] + L-glutamine[c] => anthranilate[c] + H+[c] + L-glutamate[c] + pyruvate[c]	4.1.3.27	(KLMA_80344 and KLMA_30029)	0	1000			kegg.reaction/R00986	Phenylalanine, tyrosine and tryptophan biosynthesis		Reaction obtained from iOD907
	r_0818	N-(5-Phospho-D-ribosyl)anthranilate:pyrophosphate phosphoribosyl-transferase	anthranilate[c] + PRPP[c] => diphosphate[c] + N-(5-phospho-beta-D-ribosyl)anthranilate[c]	2.4.2.18	(KLMA_20454)	0	1000			kegg.reaction/R01073	Phenylalanine, tyrosine and tryptophan biosynthesis		Reaction obtained from iOD907
	r_0819	prephenate hydro-lyase (decarboxylating; phenylpyruvate-forming)	H+[c] + prephenate[c] => carbon dioxide[c] + H2O[c] + keto-phenylpyruvate[c]	4.2.1.51;4.2.1.91	(KLMA_70162)	0	1000			kegg.reaction/R01373	Phenylalanine, tyrosine and tryptophan biosynthesis		Reaction obtained from iOD907
	r_0820	5-O-(1-Carboxyvinyl)-3-phosphoshikimate phosphate-lyase (chorismate-forming)	5-O-(1-carboxyvinyl)-3-phosphoshikimic acid[c] => chorismate[c] + phosphate[c]	4.2.3.5	(KLMA_80099)	0	1000			kegg.reaction/R01714	Phenylalanine, tyrosine and tryptophan biosynthesis		Reaction obtained from iOD907
	r_0821	Chorismate pyruvatemutase	chorismate[c] => prephenate[c]	5.4.99.5	(KLMA_80332)	0	1000			kegg.reaction/R01715	Phenylalanine, tyrosine and tryptophan biosynthesis		Reaction obtained from iOD907
	r_0822	Prephenate:NADP+ oxidoreductase(decarboxylating)	NADP(+)[c] + prephenate[c] => 3-(4-hydroxyphenyl)pyruvate[c] + carbon dioxide[c] + NADPH[c]	1.3.1.13	(KLMA_10819)	0	1000			kegg.reaction/R01730	Phenylalanine, tyrosine and tryptophan biosynthesis		Reaction obtained from iOD907
	r_0823	L-arogenate:2-oxoglutarate aminotransferase	L-arogenate[c] + oxaloacetate[c] <=> H+[c] + L-aspartate[c] + prephenate[c]	2.6.1.57;2.6.1.78	(KLMA_20153) or (KLMA_40083)	-1000	1000			kegg.reaction/R01731	Phenylalanine, tyrosine and tryptophan biosynthesis		Reaction obtained from iOD907
	r_0824	Phosphoenolpyruvate:D-erythrose-4-phosphate C-(1-carboxyvinyl)transferase (phosphate hydrolysing, 2-carboxy-2-oxoethyl-forming)	D-erythrose 4-phosphate[c] + H2O[c] + phosphoenolpyruvate[c] => 7-phospho-2-dehydro-3-deoxy-D-arabino-heptonic acid[c] + phosphate[c]	2.5.1.54	(KLMA_40107) or (KLMA_20414)	0	1000			kegg.reaction/R01826	Phenylalanine, tyrosine and tryptophan biosynthesis		Reaction obtained from iOD907
	r_0825	(1S,2R)-1-C-(indol-3-yl)glycerol 3-phosphate D-glyceraldehyde-3-phosphate-lyase	1-C-(indol-3-yl)glycerol 3-phosphate[c] => D-glyceraldehyde 3-phosphate[c] + indole[c]	4.1.2.8;4.2.1.20	(KLMA_20046)	0	1000			kegg.reaction/R02340	Phenylalanine, tyrosine and tryptophan biosynthesis		Reaction obtained from iOD907
	r_0826	ATP:shikimate 3-phosphotransferase	ATP[c] + shikimate[c] => 3-phosphoshikimic acid[c] + ADP[c] + H+[c]	2.7.1.71	(KLMA_40161)	0	1000			kegg.reaction/R02412	Phenylalanine, tyrosine and tryptophan biosynthesis		Reaction obtained from iOD907
	r_0827	Shikimate:NADP+ 3-oxidoreductase	NADP(+)[c] + shikimate[c] <=> 3-dehydroshikimate[c] + H+[c] + NADPH[c]	1.1.1.25;1.1.1.282	(KLMA_40161)	-1000	1000			kegg.reaction/R02413	Phenylalanine, tyrosine and tryptophan biosynthesis		Reaction obtained from iOD907
	r_0828	2-Dehydro-3-deoxy-D-arabino-heptonate 7-phosphate phosphate-lyase (cyclyzing)	7-phospho-2-dehydro-3-deoxy-D-arabino-heptonic acid[c] => 3-dehydroquinate[c] + phosphate[c]	4.2.3.4	(KLMA_40161)	0	1000			kegg.reaction/R03083	Phenylalanine, tyrosine and tryptophan biosynthesis		Reaction obtained from iOD907
	r_0829	3-Dehydroquinate hydro-lyase	3-dehydroquinate[c] <=> 3-dehydroshikimate[c] + H2O[c]	4.2.1.10	(KLMA_40161)	-1000	1000			kegg.reaction/R03084	Phenylalanine, tyrosine and tryptophan biosynthesis		Reaction obtained from iOD907
	r_0830	Phosphoenolpyruvate:3-phosphoshikimate 5-O-(1-carboxyvinyl)-transferase	3-phosphoshikimic acid[c] + phosphoenolpyruvate[c] => 5-O-(1-carboxyvinyl)-3-phosphoshikimic acid[c] + phosphate[c]	2.5.1.19	(KLMA_40161)	0	1000			kegg.reaction/R03460	Phenylalanine, tyrosine and tryptophan biosynthesis		Reaction obtained from iOD907
	r_0831	1-(2-Carboxyphenylamino)-1-deoxy-D-ribulose-5-phosphate carboxy-lyase(cyclizing)	1-(2-carboxyphenylamino)-1-deoxy-D-ribulose 5-phosphate[c] + H+[c] => 1-C-(indol-3-yl)glycerol 3-phosphate[c] + carbon dioxide[c] + H2O[c]	4.1.1.48	(KLMA_30029)	0	1000			kegg.reaction/R03508	Phenylalanine, tyrosine and tryptophan biosynthesis		Reaction obtained from iOD907
	r_0832	N-(5-Phospho-beta-D-ribosyl)anthranilate ketol-isomerase	N-(5-phospho-beta-D-ribosyl)anthranilate[c] <=> 1-(2-carboxyphenylamino)-1-deoxy-D-ribulose 5-phosphate[c]	5.3.1.24	(KLMA_60130) or (KLMA_30029)	-1000	1000			kegg.reaction/R03509	Phenylalanine, tyrosine and tryptophan biosynthesis		Reaction obtained from iOD907
	r_0833	alcohol acetyltransferase (phenylethanol alcohol)	2-phenylethanol[c] + acetyl-CoA[c] => coenzyme A[c] + phenethyl acetate[c]		(KLMA_30203)	0	1000				Phenylalanine metabolism		Reaction obtained from Yeast 7.6
	r_0834	aldehyde dehydrogenase (2-phenylethanol, NAD)	H+[c] + NADH[c] + phenylacetaldehyde[c] => 2-phenylethanol[c] + NAD[c]		(KLMA_40102) or (KLMA_40220) or (KLMA_80306) or (KLMA_20158) or (KLMA_50315)	0	1000			kegg.reaction/R02611	Phenylalanine metabolism		Reaction obtained from Yeast 7.6
	r_0835	aldehyde dehydrogenase (2-phenylethanol, NAD)	H+[m] + NADH[m] + phenylacetaldehyde[m] => 2-phenylethanol[m] + NAD[m]		(KLMA_40102) or (KLMA_40220) or (KLMA_80306) or (KLMA_20158)	0	1000			kegg.reaction/R02611	Phenylalanine metabolism		Reaction obtained from Yeast 7.6
	r_0836	aldehyde dehydrogenase (2-phenylethanol, NADP)	H+[c] + NADPH[c] + phenylacetaldehyde[c] => 2-phenylethanol[c] + NADP(+)[c]		(KLMA_80339)	0	1000			kegg.reaction/R02611	Phenylalanine metabolism		Reaction obtained from Yeast 7.6
	r_0837	L-aspartate 1-carboxy-lyase (beta-alanine-forming)	H+[c] + L-aspartate[c] => beta-alanine[c] + carbon dioxide[c]	4.1.1.11;4.1.1.15	(KLMA_30556)	0	1000			kegg.reaction/R00489	beta-Alanine metabolism		Reaction obtained from iOD907
	r_0838	3-aminopropanal:NAD+ oxidoreductase	3-aminopropanal[c] + H2O[c] + NAD[c] => beta-alanine[c] + H+[c] + NADH[c]	1.2.1.3;1.2.1.5;1.2.1.19	(KLMA_20673) or (KLMA_50012) or (KLMA_40404) or (KLMA_10742) or (KLMA_20672)	0	1000			kegg.reaction/R00904	beta-Alanine metabolism		Reaction obtained from iOD907
	r_0839	beta-alanine:2-oxoglutarate aminotransferase	2-oxoglutarate[c] + beta-alanine[c] + H+[c] <=> 3-oxopropanoate[c] + L-glutamate[c]	2.6.1.19;2.6.1.55	(KLMA_40198)	-1000	1000			kegg.reaction/R00908	beta-Alanine metabolism		Reaction obtained from iOD907
	r_0840	Propanoyl-CoA:(acceptor) 2,3-oxidoreductase	FAD[c] + H+[c] + propionyl-CoA[c] <=> FADH2[c] + propenoyl-CoA[c]	1.3.99.3	(KLMA_60029)	-1000	1000			kegg.reaction/R00924	beta-Alanine metabolism		Reaction obtained from iOD907
	r_0841	(R)-Pantoate:beta-alanine ligase (AMP-forming)	(R)-pantoate[c] + ATP[c] + beta-alanine[c] => (R)-pantothenate[c] + AMP[c] + diphosphate[c] + H+[c]	6.3.2.1	(KLMA_70385)	0	1000			kegg.reaction/R02473	beta-Alanine metabolism		Reaction obtained from iOD907
	r_0842	3-Hydroxypropionyl-CoA hydro-lyase	3-hydroxypropionyl-CoA[c] <=> H2O[c] + propenoyl-CoA[c]	4.2.1.17;4.2.1.116	(KLMA_70426)	-1000	1000			kegg.reaction/R03045	beta-Alanine metabolism		Reaction obtained from iOD907
	r_0843	3-hydroxypropanoate[m]+coenzyme A[m]<=>3-hydroxypropionyl-CoA[m]+H2O[m]	3-hydroxypropanoate[m] + coenzyme A[m] <=> 3-hydroxypropionyl-CoA[m] + H2O[m]	3.1.2.4	(KLMA_40110)	-1000	1000			kegg.reaction/R03158	beta-Alanine metabolism		Reaction obtained from iOD907
	r_0844	spermidine:oxygen oxidoreductase (spermidine-forming)	H2O[c] + oxygen[c] + spermine[c] => 3-aminopropanal[c] + H+[c] + hydrogen peroxide[c] + spermidine[c]	1.5.3.16;1.5.3.17	(KLMA_40378)	0	1000			kegg.reaction/R09076	beta-Alanine metabolism		Reaction obtained from iOD907
	r_0845	spermidine:oxygen oxidoreductase (3-aminopropanal-forming)	H2O[c] + oxygen[c] + spermidine[c] => 3-aminopropanal[c] + H+[c] + hydrogen peroxide[c] + putrescine[c]	1.5.3.17	(KLMA_40378)	0	1000			kegg.reaction/R09077	beta-Alanine metabolism		Reaction obtained from iOD907
	r_0846	Taurine, 2-oxoglutarate:O2 oxidoreductase (sulphite-forming)	2-oxoglutarate[c] + oxygen[c] + taurine[c] => aminoacetaldehyde[c] + carbon dioxide[c] + succinate[c] + sulphite[c]	1.14.11.17	(KLMA_60176)	0	1000			kegg.reaction/R05320	Taurine and hypotaurine metabolism		Reaction obtained from KEGG
	r_0847	CMP-2-aminoethylphosphonate:1,2-diacylglycerol ethanolaminephosphotransferase	CMP-2-aminoethylphosphonate[c] + diglyceride[c] => CMP[c] + diacylglyceryl-2-aminoethylphosphonate[c] + H+[c]	2.7.8.1	(KLMA_60263)	0	1000			kegg.reaction/R04920	Phosphonate and phosphinate metabolism		Reaction obtained from iOD907
	r_0848	Hydrogen selenide:NADP+ oxidoreductase	3 H2O[c] + hydrogen selenide[c] + 3 NADP(+)[c] <=> 5 H+[c] + 3 NADPH[c] + selenite[c]	1.8.1.9	(KLMA_10682)	-1000	1000			kegg.reaction/R03596	Selenocompound metabolism		Reaction obtained from iOD907
	r_0849	Selenomethionine methanethiol-lyase (deaminating)	H2O[c] + L-selenomethionine[c] => 2-oxobutanoate[c] + ammonium[c] + methaneselenol[c]	4.4.1.1;4.4.1.11	(KLMA_20354) or (KLMA_80406)	0	1000			kegg.reaction/R04770	Selenocompound metabolism		Reaction obtained from iOD907
	r_0850	Selenomethionine:tRNAMet ligase (AMP-forming)	ATP[c] + L-selenomethionine[c] + tRNA(Met), cytoplasmic[c] => AMP[c] + diphosphate[c] + Selenomethionyl-tRNA(Met)[c]	6.1.1.10	(KLMA_10483) or (KLMA_30196)	0	1000			kegg.reaction/R04773	Selenocompound metabolism		Reaction obtained from iOD907
	r_0851	Selenocystathionine L-homocysteine-lyase (deaminating)	H2O[c] + L-selenocystathionine[c] => ammonium[c] + pyruvate[c] + selenohomocysteine[c]	4.4.1.8	(KLMA_30325)	0	1000			kegg.reaction/R04941	Selenocompound metabolism		Reaction obtained from iOD907
	r_0852	5-methyltetrahydropteroyltri-L-glutamate:L-selenohomocysteine Se-methyltransferase	5-methyltetrahydropteroyltri-L-glutamic acid[c] + selenohomocysteine[c] => L-selenomethionine[c] + tetrahydropteroyltri-L-glutamic acid[c]	2.1.1.13;2.1.1.14	(KLMA_80348)	0	1000			kegg.reaction/R09365	Selenocompound metabolism		Reaction obtained from iOD907
	r_0853	methaneselenol:NADP+ oxidoreductase	2 H+[c] + methylselenic acid[c] + 2 NADPH[c] <=> 2 H2O[c] + methaneselenol[c] + 2 NADP(+)[c]	1.8.1.9	(KLMA_10682)	-1000	1000			kegg.reaction/R09372	Selenocompound metabolism		Reaction obtained from iOD907
	r_0854	gamma-Amino-gamma-cyanobutanoate aminohydrolase	gamma-amino-gamma-cyanobutanoate[c] + H+[c] + 2 H2O[c] => ammonium[c] + DL-glutamate[c]	3.5.5.1	(KLMA_60032) or (KLMA_30641)	0	1000			kegg.reaction/R01887	Cyanoamino acid metabolism		Reaction obtained from iOD907
	r_0855	D-Ornithine:oxygen oxidoreductase (deaminating)	D-ornithine[c] + H2O[c] + oxygen[c] => 5-amino-2-oxopentanoic acid[c] + ammonium[c] + hydrogen peroxide[c]	1.4.3.3	(KLMA_10437) or (KLMA_20774) or (KLMA_30640)	0	1000			kegg.reaction/R02457	D-Arginine and D-ornithine metabolism		Reaction obtained from iOD907
	r_0856	D-Arginine:oxygen oxidoreductase (deaminating)	D-arginine[c] + H+[c] + H2O[c] + oxygen[c] => 5-guanidino-2-oxopentanoate[c] + ammonium[c] + hydrogen peroxide[c]	1.4.3.3	(KLMA_10437) or (KLMA_20774) or (KLMA_30640)	0	1000			kegg.reaction/R02923	D-Arginine and D-ornithine metabolism		Reaction obtained from iOD907
	r_0857	5-oxo-L-proline amidohydrolase (ATP-hydrolysing)	5-oxoproline[c] + ATP[c] + 2 H2O[c] => ADP[c] + 2 H+[c] + L-glutamate[c] + phosphate[c]	3.5.2.9	(KLMA_10012) or (KLMA_40007) or (KLMA_40018)	0	1000			kegg.reaction/R00251	Glutathione metabolism		Reaction obtained from KEGG
	r_0858	glutathione:hydrogen-peroxide oxidoreductase	2 glutathione[c] + hydrogen peroxide[c] <=> glutathione disulfide[c] + 2 H2O[c]	1.11.1.9	(KLMA_10673) or (KLMA_20407)	-1000	1000			kegg.reaction/R00274	Glutathione metabolism		Reaction obtained from KEGG
	r_0859	L-cysteinylglycine dipeptidase	H2O[c] + L-cysteinylglycine[c] => L-cysteine[c] + L-glycine[c]	3.4.11.1;3.4.11.2;3.4.11.23;3.4.13.3	(KLMA_30403) or (KLMA_50349)	0	1000			kegg.reaction/R00899	Glutathione metabolism		Reaction obtained from KEGG
	r_0860	glutathione:NADP+ oxidoreductase	2 glutathione[m] + NADP(+)[m] <=> glutathione disulfide[m] + H+[m] + NADPH[m]	1.8.1.7	(KLMA_10787)	-1000	1000			kegg.reaction/R00115	Glutathione metabolism		Reaction obtained from iOD907
	r_0861	Isocitrate:NADP+ oxidoreductase (decarboxylating)	isocitrate[c] + NADP(+)[c] => 2-oxoglutarate[c] + carbon dioxide[c] + NADPH[c]	1.1.1.42	(KLMA_40470) or (KLMA_30149)	0	1000			kegg.reaction/R00267	Glutathione metabolism		Reaction obtained from iOD907
	r_0862	Isocitrate:NADP+ oxidoreductase (decarboxylating)	isocitrate[m] + NADP(+)[m] => 2-oxoglutarate[m] + carbon dioxide[m] + NADPH[m]	1.1.1.42	(KLMA_40470) or (KLMA_30149)	0	1000			kegg.reaction/R00267	Glutathione metabolism		Reaction obtained from iOD907
	r_0863	glutathione gamma-glutamylaminopeptidase	glutathione[c] + H2O[c] => L-cysteinylglycine[c] + L-glutamate[c]	2.3.2.2	(KLMA_10231)	0	1000			kegg.reaction/R00494	Glutathione metabolism		Reaction obtained from iOD907
	r_0864	gamma-L-glutamyl-L-cysteine:glycine ligase (ADP-forming)	ATP[c] + L-gamma-glutamyl-L-cysteine[c] + L-glycine[c] => ADP[c] + glutathione[c] + H+[c] + phosphate[c]	6.3.2.3	(KLMA_20370)	0	1000			kegg.reaction/R00497	Glutathione metabolism		Reaction obtained from iOD907
	r_0865	L-glutamate:L-cysteine gamma-ligase (ADP-forming)	ATP[c] + L-cysteine[c] + L-glutamate[c] => ADP[c] + H+[c] + L-gamma-glutamyl-L-cysteine[c] + phosphate[c]	6.3.2.2	(KLMA_30154)	0	1000			kegg.reaction/R00894	Glutathione metabolism		Reaction obtained from iOD907
	r_0866	G00007[c]+G10618[c]<=>G10598[c]+G10622[c]	G00007[c] + G10618[c] <=> G10598[c] + G10622[c]	2.4.1.-	(KLMA_80037)	-1000	1000			kegg.reaction/R06262	N-Glycan biosynthesis		Reaction obtained from KEGG
	r_0867	Dolichyl-diphosphate phosphohydrolase	dolichyl diphosphate[c] + H2O[c] => dolichyl phosphate[c] + H+[c] + phosphate[c]	3.6.1.43	(KLMA_50192)	0	1000			kegg.reaction/R01004	N-Glycan biosynthesis		Reaction obtained from iOD907
	r_0868	UDPglucose:dolichyl-phosphate beta-D-glucosyltransferase	dolichyl phosphate[c] + UDP-D-glucose[c] => dolichyl beta-D-glucosyl phosphate[c] + UDP[c]	2.4.1.117	(KLMA_70223)	0	1000			kegg.reaction/R01005	N-Glycan biosynthesis		Reaction obtained from iOD907
	r_0869	UDPglucose:dolichyl-phosphate beta-D-glucosyltransferase	dolichyl phosphate[r] + UDP-D-glucose[r] => dolichyl beta-D-glucosyl phosphate[r] + UDP[r]	2.4.1.117	(KLMA_70223)	0	1000			kegg.reaction/R01005	N-Glycan biosynthesis		Reaction obtained from iOD907
	r_0870	GDPmannose:dolichyl-phosphate O-beta-D-mannosyltransferase	dolichyl phosphate[c] + GDP-alpha-D-mannose[c] => dolichyl D-mannosyl phosphate[c] + GDP[c]	2.4.1.83	(KLMA_40471)	0	1000			kegg.reaction/R01009	N-Glycan biosynthesis		Reaction obtained from iOD907
	r_0871	CTP:dolichol O-phosphotransferase	CTP[c] + dolichol[c] => CDP[c] + dolichyl phosphate[c] + H+[c]	2.7.1.108	(KLMA_60419)	0	1000			kegg.reaction/R01018	N-Glycan biosynthesis		Reaction obtained from iOD907
	r_0872	CTP:dolichol O-phosphotransferase	CTP[r] + dolichol[r] => CDP[r] + dolichyl phosphate[r] + H+[r]	2.7.1.108	(KLMA_60419)	0	1000			kegg.reaction/R01018	N-Glycan biosynthesis		Reaction obtained from iOD907
	r_0873	UDP-N-acetyl-D-glucosamine:dolichyl-phosphate N-acetyl-D-glucosamine phosphotransferase	dolichyl phosphate[c] + UDP-N-acetyl-alpha-D-glucosamine[c] <=> G00001[c] + UMP[c]	2.7.8.15	(KLMA_20405)	-1000	1000			kegg.reaction/R05969	N-Glycan biosynthesis		Reaction obtained from iOD907
	r_0874	G00001[c]+G10610[c]<=>G00002[c]+G10619[c]	G00001[c] + G10610[c] <=> G00002[c] + G10619[c]	2.4.1.141	(KLMA_40126 and KLMA_50144)	-1000	1000			kegg.reaction/R05970	N-Glycan biosynthesis		Reaction obtained from iOD907
	r_0875	G00002[c]+G10614[c]<=>G00003[c]+G10620[c]	G00002[c] + G10614[c] <=> G00003[c] + G10620[c]	2.4.1.142	(KLMA_80292)	-1000	1000			kegg.reaction/R05972	N-Glycan biosynthesis		Reaction obtained from iOD907
	r_0876	G00003[c]+G10614[c]<=>G00004[c]+G10620[c]	G00003[c] + G10614[c] <=> G00004[c] + G10620[c]	2.4.1.132	(KLMA_40539)	-1000	1000			kegg.reaction/R05973	N-Glycan biosynthesis		Reaction obtained from iOD907
	r_0877	G00008[c]+protein asparagine[c]<=>dolichyl diphosphate[c]+G00009[c]	G00008[c] + protein asparagine[c] <=> dolichyl diphosphate[c] + G00009[c]	2.4.1.119	(KLMA_30378)	-1000	1000			kegg.reaction/R05976	N-Glycan biosynthesis		Reaction obtained from iOD907
	r_0878	G00008[r]+protein asparagine[r]<=>dolichyl diphosphate[r]+G00009[r]	G00008[r] + protein asparagine[r] <=> dolichyl diphosphate[r] + G00009[r]	2.4.1.119	(KLMA_30378)	-1000	1000			kegg.reaction/R05976	N-Glycan biosynthesis		Reaction obtained from iOD907
	r_0879	G00009[c]+H2O[c]<=>D-glucose[c]+G00171[c]	G00009[c] + H2O[c] <=> D-glucose[c] + G00171[c]	3.2.1.106	(KLMA_20048)	-1000	1000			kegg.reaction/R05979	N-Glycan biosynthesis		Reaction obtained from iOD907
	r_0880	G00171[r]+H2O[r]<=>D-glucose[r]+G00010[r]	G00171[r] + H2O[r] <=> D-glucose[r] + G00010[r]	3.2.1.84	(KLMA_20272)	-1000	1000			kegg.reaction/R05980	N-Glycan biosynthesis		Reaction obtained from iOD907
	r_0881	G00010[c]+H2O[c]<=>D-glucose[c]+G00011[c]	G00010[c] + H2O[c] <=> D-glucose[c] + G00011[c]	3.2.1.84	(KLMA_20272)	-1000	1000			kegg.reaction/R05981	N-Glycan biosynthesis		Reaction obtained from iOD907
	r_0882	G00011[c]+4 H2O[c]<=>4 D-mannose[c]+G00012[c]	G00011[c] + 4 H2O[c] <=> 4 D-mannose[c] + G00012[c]	3.2.1.113	(KLMA_40509)	-1000	1000			kegg.reaction/R05982	N-Glycan biosynthesis		Reaction obtained from iOD907
	r_0883	GDP-mannose:glycolipid 1,2-alpha-D-mannosyltransferase	G00005[c] + G10614[c] <=> G10526[c] + G10620[c]	2.4.1.131	(KLMA_80151)	-1000	1000			kegg.reaction/R06127	N-Glycan biosynthesis		Reaction obtained from iOD907
	r_0884	GDP-mannose:glycolipid 1,2-alpha-D-mannosyltransferase	G10526[c] + G10614[c] <=> G00006[c] + G10620[c]	2.4.1.131	(KLMA_80151)	-1000	1000			kegg.reaction/R06128	N-Glycan biosynthesis		Reaction obtained from iOD907
	r_0885	G00004[c]+G10614[c]<=>G00005[c]+G10620[c]	G00004[c] + G10614[c] <=> G00005[c] + G10620[c]	2.4.1.-	(KLMA_40539)	-1000	1000			kegg.reaction/R06238	N-Glycan biosynthesis		Reaction obtained from iOD907
	r_0886	G00006[c]+G10617[c]<=>G10595[c]+G10622[c]	G00006[c] + G10617[c] <=> G10595[c] + G10622[c]	2.4.1.258	(KLMA_80379)	-1000	1000			kegg.reaction/R06258	N-Glycan biosynthesis		Reaction obtained from iOD907
	r_0887	G00006[r]+G10617[r]<=>G10595[r]+G10622[r]	G00006[r] + G10617[r] <=> G10595[r] + G10622[r]	2.4.1.258	(KLMA_80379)	-1000	1000			kegg.reaction/R06258	N-Glycan biosynthesis		Reaction obtained from iOD907
	r_0888	G10595[c]+G10617[c]<=>G10596[c]+G10622[c]	G10595[c] + G10617[c] <=> G10596[c] + G10622[c]	2.4.1.259	(KLMA_50609)	-1000	1000			kegg.reaction/R06259	N-Glycan biosynthesis		Reaction obtained from iOD907
	r_0889	G10595[r]+G10617[r]<=>G10596[r]+G10622[r]	G10595[r] + G10617[r] <=> G10596[r] + G10622[r]	2.4.1.259	(KLMA_50609)	-1000	1000			kegg.reaction/R06259	N-Glycan biosynthesis		Reaction obtained from iOD907
	r_0890	G10596[c]+G10617[c]<=>G10597[c]+G10622[c]	G10596[c] + G10617[c] <=> G10597[c] + G10622[c]	2.4.1.260	(KLMA_70199)	-1000	1000			kegg.reaction/R06260	N-Glycan biosynthesis		Reaction obtained from iOD907
	r_0891	G10596[r]+G10617[r]<=>G10597[r]+G10622[r]	G10596[r] + G10617[r] <=> G10597[r] + G10622[r]	2.4.1.260	(KLMA_70199)	-1000	1000			kegg.reaction/R06260	N-Glycan biosynthesis		Reaction obtained from iOD907
	r_0892	G10597[c]+G10617[c]<=>G00007[c]+G10622[c]	G10597[c] + G10617[c] <=> G00007[c] + G10622[c]	2.4.1.261	(KLMA_50609)	-1000	1000			kegg.reaction/R06261	N-Glycan biosynthesis		Reaction obtained from iOD907
	r_0893	G10597[r]+G10617[r]<=>G00007[r]+G10622[r]	G10597[r] + G10617[r] <=> G00007[r] + G10622[r]	2.4.1.261	(KLMA_50609)	-1000	1000			kegg.reaction/R06261	N-Glycan biosynthesis		Reaction obtained from iOD907
	r_0894	G10598[c]+G10618[c]<=>G10599[c]+G10622[c]	G10598[c] + G10618[c] <=> G10599[c] + G10622[c]	2.4.1.-	(KLMA_30269)	-1000	1000			kegg.reaction/R06263	N-Glycan biosynthesis		Reaction obtained from iOD907
	r_0895	G10598[r]+G10618[r]<=>G10599[r]+G10622[r]	G10598[r] + G10618[r] <=> G10599[r] + G10622[r]	2.4.1.-	(KLMA_30269)	-1000	1000			kegg.reaction/R06263	N-Glycan biosynthesis		Reaction obtained from iOD907
	r_0896	G10599[c]+G10618[c]<=>G00008[c]+G10622[c]	G10599[c] + G10618[c] <=> G00008[c] + G10622[c]	2.4.1.-	(KLMA_60055)	-1000	1000			kegg.reaction/R06264	N-Glycan biosynthesis		Reaction obtained from iOD907
	r_0897	G10599[r]+G10618[r]<=>G00008[r]+G10622[r]	G10599[r] + G10618[r] <=> G00008[r] + G10622[r]	2.4.1.-	(KLMA_60055)	-1000	1000			kegg.reaction/R06264	N-Glycan biosynthesis		Reaction obtained from iOD907
	r_0898	G10614[c]+G10694[c]<=>G01813[c]+G10620[c]	G10614[c] + G10694[c] <=> G01813[c] + G10620[c]	2.4.1.232	(KLMA_30031) or (KLMA_40267)	-1000	1000			kegg.reaction/R08599	Various types of N-glycan biosynthesis		Reaction obtained from KEGG
	r_0899	alpha 1,2-mannosyloligosaccharide alpha-D-mannohydrolase	G00011[c] + H2O[c] <=> D-mannose[c] + G10694[c]	3.2.1.113	(KLMA_40509)	-1000	1000			kegg.reaction/R06722	Various types of N-glycan biosynthesis		Reaction obtained from iOD907
	r_0900	G10614[c]+G10842[c]<=>G10620[c]+G10843[c]	G10614[c] + G10842[c] <=> G10620[c] + G10843[c]	2.4.1.-	(KLMA_80063) or (KLMA_80064) or (KLMA_50368)	-1000	1000			kegg.reaction/R09302	Other types of O-glycan biosynthesis		Reaction obtained from KEGG
	r_0901	G10614[c]+G10843[c]<=>G10620[c]+G11055[c]	G10614[c] + G10843[c] <=> G10620[c] + G11055[c]	2.4.1.-	(KLMA_80063) or (KLMA_80064) or (KLMA_50368)	-1000	1000			kegg.reaction/R09303	Other types of O-glycan biosynthesis		Reaction obtained from KEGG
	r_0902	G10614[c]+mannan[c]<=>G10620[c]+G10737[c]	G10614[c] + mannan[c] <=> G10620[c] + G10737[c]	2.4.1.-	(KLMA_70427) or (KLMA_80225) or (KLMA_30349)	-1000	1000			kegg.reaction/R09300	Other types of O-glycan biosynthesis		Reaction obtained from KEGG
	r_0903	G10614[c]+G10737[c]<=>G10620[c]+G10842[c]	G10614[c] + G10737[c] <=> G10620[c] + G10842[c]	2.4.1.-	(KLMA_70427) or (KLMA_80225) or (KLMA_30349)	-1000	1000			kegg.reaction/R09301	Other types of O-glycan biosynthesis		Reaction obtained from KEGG
	r_0904	G10614[m]+G10842[m]<=>G10620[m]+G10843[m]	G10614[m] + G10842[m] <=> G10620[m] + G10843[m]	2.4.1.-	(KLMA_80062)	-1000	1000			kegg.reaction/R09302	Other types of O-glycan biosynthesis		Reaction obtained from KEGG
	r_0905	G10614[m]+G10843[m]<=>G10620[m]+G11055[m]	G10614[m] + G10843[m] <=> G10620[m] + G11055[m]	2.4.1.-	(KLMA_80062)	-1000	1000			kegg.reaction/R09303	Other types of O-glycan biosynthesis		Reaction obtained from KEGG
	r_0906	G10614[r]+mannan[r]<=>G10620[r]+G10737[r]	G10614[r] + mannan[r] <=> G10620[r] + G10737[r]	2.4.1.-	(KLMA_10739) or (KLMA_10350)	-1000	1000			kegg.reaction/R09300	Other types of O-glycan biosynthesis		Reaction obtained from KEGG
	r_0907	G10614[r]+G10737[r]<=>G10620[r]+G10842[r]	G10614[r] + G10737[r] <=> G10620[r] + G10842[r]	2.4.1.-	(KLMA_10739) or (KLMA_10350)	-1000	1000			kegg.reaction/R09301	Other types of O-glycan biosynthesis		Reaction obtained from KEGG
	r_0908	dolichyl D-mannosyl phosphate[c]<=>dolichyl phosphate[c]+mannan[c]	dolichyl D-mannosyl phosphate[c] <=> dolichyl phosphate[c] + H+[c] + mannan[c]	2.4.1.109	(KLMA_20657) or (KLMA_30233) or (KLMA_40486) or (KLMA_40257) or (KLMA_30539)	-1000	1000			kegg.reaction/R07620	Other types of O-glycan biosynthesis		Reaction obtained from iOD907
	r_0909	1-phosphatidyl-1D-myo-inositol[c]+G10610[c]<=>G00143[c]+G10619[c]	1-phosphatidyl-1D-myo-inositol[c] + G10610[c] <=> G00143[c] + G10619[c]	2.4.1.198	(KLMA_60067)	-1000	1000			kegg.reaction/R05916	Glycosylphosphatidylinositol(GPI)-anchor biosynthesis		Reaction obtained from KEGG
	r_0910	6-O-{alpha-D-mannosyl-(1->6)-2-O-[(2-aminoethyl)phosphoryl]-alpha-D-mannosyl-(1->4)-alpha-D-glucosaminyl}-O-acyl-1-phosphatidyl-1D-myo-inositol[m]+G10617[m]=>6-O-{alpha-D-mannosyl-(1->2)-alpha-D-mannosyl-(1->6)-2-O-[(2-aminoethyl)phosphoryl]-alpha-D-mannosyl-(1->4)-alpha-D-glucosaminyl}-O-acyl-1-phosphatidyl-1D-myo-inositol[m]+G10622[m]	6-O-{alpha-D-mannosyl-(1->6)-2-O-[(2-aminoethyl)phosphoryl]-alpha-D-mannosyl-(1->4)-alpha-D-glucosaminyl}-O-acyl-1-phosphatidyl-1D-myo-inositol[m] + G10617[m] => 6-O-{alpha-D-mannosyl-(1->2)-alpha-D-mannosyl-(1->6)-2-O-[(2-aminoethyl)phosphoryl]-alpha-D-mannosyl-(1->4)-alpha-D-glucosaminyl}-O-acyl-1-phosphatidyl-1D-myo-inositol[m] + G10622[m]	2.4.1.-	(KLMA_60009)	0	1000			kegg.reaction/R05922	Glycosylphosphatidylinositol(GPI)-anchor biosynthesis		Reaction obtained from KEGG
	r_0911	6-O-{alpha-D-mannosyl-(1->6)-2-O-[(2-aminoethyl)phosphoryl]-alpha-D-mannosyl-(1->4)-alpha-D-glucosaminyl}-O-acyl-1-phosphatidyl-1D-myo-inositol[r]+G10617[r]=>6-O-{alpha-D-mannosyl-(1->2)-alpha-D-mannosyl-(1->6)-2-O-[(2-aminoethyl)phosphoryl]-alpha-D-mannosyl-(1->4)-alpha-D-glucosaminyl}-O-acyl-1-phosphatidyl-1D-myo-inositol[r]+G10622[r]	6-O-{alpha-D-mannosyl-(1->6)-2-O-[(2-aminoethyl)phosphoryl]-alpha-D-mannosyl-(1->4)-alpha-D-glucosaminyl}-O-acyl-1-phosphatidyl-1D-myo-inositol[r] + G10617[r] => 6-O-{alpha-D-mannosyl-(1->2)-alpha-D-mannosyl-(1->6)-2-O-[(2-aminoethyl)phosphoryl]-alpha-D-mannosyl-(1->4)-alpha-D-glucosaminyl}-O-acyl-1-phosphatidyl-1D-myo-inositol[r] + G10622[r]	2.4.1.-	(KLMA_60009)	0	1000			kegg.reaction/R05922	Glycosylphosphatidylinositol(GPI)-anchor biosynthesis		Reaction obtained from KEGG
	r_0912	G00143[c]+H2O[c]=>acetate[c]+G00144[c]	G00143[c] + H2O[c] => acetate[c] + G00144[c]	3.5.1.89	(KLMA_80045)	0	1000			kegg.reaction/R05917	Glycosylphosphatidylinositol(GPI)-anchor biosynthesis		Reaction obtained from KEGG
	r_0913	6-O-{alpha-D-mannosyl-(1->2)-alpha-D-mannosyl-(1->6)-2-O-[(2-aminoethyl)phosphoryl]-alpha-D-mannosyl-(1->4)-alpha-D-glucosaminyl}-O-acyl-1-phosphatidyl-1D-myo-inositol[c]+phosphatidylethanolamine[c]=>6-[6-(2-aminoethylphosphoryl)-alpha-mannosyl-(1->6)-2-(2-aminoethylphosphoryl)-alpha-mannosyl-(1->6)-alpha-2-(2-aminoethylphosphoryl)mannosyl-(1->4)-alpha-glucosaminyl]-O-acyl-1-phosphatidyl-1D-myo-i…	6-O-{alpha-D-mannosyl-(1->2)-alpha-D-mannosyl-(1->6)-2-O-[(2-aminoethyl)phosphoryl]-alpha-D-mannosyl-(1->4)-alpha-D-glucosaminyl}-O-acyl-1-phosphatidyl-1D-myo-inositol[c] + phosphatidylethanolamine[c] => 6-[6-(2-aminoethylphosphoryl)-alpha-mannosyl-(1->6)-2-(2-aminoethylphosphoryl)-alpha-mannosyl-(1->6)-alpha-2-(2-aminoethylphosphoryl)mannosyl-(1->4)-alpha-glucosaminyl]-O-acyl-1-phosphatidyl-1D-m…		(KLMA_30302)	0	1000			kegg.reaction/R08107	Glycosylphosphatidylinositol(GPI)-anchor biosynthesis		Reaction obtained from KEGG
	r_0914	6-O-{2-O-[(2-aminoethyl)phosphoryl]-alpha-D-mannosyl-(1->4)-alpha-D-glucosaminyl}-O-acyl-1-phosphatidyl-1D-myo-inositol[m]+G10617[m]=>6-O-{alpha-D-mannosyl-(1->6)-2-O-[(2-aminoethyl)phosphoryl]-alpha-D-mannosyl-(1->4)-alpha-D-glucosaminyl}-O-acyl-1-phosphatidyl-1D-myo-inositol[m]+G10622[m]	6-O-{2-O-[(2-aminoethyl)phosphoryl]-alpha-D-mannosyl-(1->4)-alpha-D-glucosaminyl}-O-acyl-1-phosphatidyl-1D-myo-inositol[m] + G10617[m] => 6-O-{alpha-D-mannosyl-(1->6)-2-O-[(2-aminoethyl)phosphoryl]-alpha-D-mannosyl-(1->4)-alpha-D-glucosaminyl}-O-acyl-1-phosphatidyl-1D-myo-inositol[m] + G10622[m]	2.4.1.-	(KLMA_60113)	0	1000			kegg.reaction/R05921	Glycosylphosphatidylinositol(GPI)-anchor biosynthesis		Reaction obtained from KEGG
	r_0915	6-O-{2-O-[(2-aminoethyl)phosphoryl]-alpha-D-mannosyl-(1->4)-alpha-D-glucosaminyl}-O-acyl-1-phosphatidyl-1D-myo-inositol[r]+G10617[r]=>6-O-{alpha-D-mannosyl-(1->6)-2-O-[(2-aminoethyl)phosphoryl]-alpha-D-mannosyl-(1->4)-alpha-D-glucosaminyl}-O-acyl-1-phosphatidyl-1D-myo-inositol[r]+G10622[r]	6-O-{2-O-[(2-aminoethyl)phosphoryl]-alpha-D-mannosyl-(1->4)-alpha-D-glucosaminyl}-O-acyl-1-phosphatidyl-1D-myo-inositol[r] + G10617[r] => 6-O-{alpha-D-mannosyl-(1->6)-2-O-[(2-aminoethyl)phosphoryl]-alpha-D-mannosyl-(1->4)-alpha-D-glucosaminyl}-O-acyl-1-phosphatidyl-1D-myo-inositol[r] + G10622[r]	2.4.1.-	(KLMA_60113)	0	1000			kegg.reaction/R05921	Glycosylphosphatidylinositol(GPI)-anchor biosynthesis		Reaction obtained from KEGG
	r_0916	G00144[c]+palmitoyl-CoA[c]=>6-(alpha-D-glucosaminyl)-O-acyl-1-phosphatidyl-1D-myo-inositol[c]+coenzyme A[c]	G00144[c] + palmitoyl-CoA[c] => 6-(alpha-D-glucosaminyl)-O-acyl-1-phosphatidyl-1D-myo-inositol[c] + coenzyme A[c]	2.3.-.-	(KLMA_30164)	0	1000			kegg.reaction/R05918	Glycosylphosphatidylinositol(GPI)-anchor biosynthesis		Reaction obtained from KEGG
	r_0917	G00141[m]+phosphatidylethanolamine[m]=>diglyceride[m]+G00151[m]	G00141[m] + phosphatidylethanolamine[m] => diglyceride[m] + G00151[m]	2.7.-.-	(KLMA_50071)	0	1000			kegg.reaction/R05924	Glycosylphosphatidylinositol(GPI)-anchor biosynthesis		Reaction obtained from KEGG
	r_0918	G00141[r]+phosphatidylethanolamine[r]=>diglyceride[r]+G00151[r]	G00141[r] + phosphatidylethanolamine[r] => diglyceride[r] + G00151[r]	2.7.-.-	(KLMA_50071)	0	1000			kegg.reaction/R05924	Glycosylphosphatidylinositol(GPI)-anchor biosynthesis		Reaction obtained from KEGG
	r_0919	6-O-[alpha-D-mannosyl-(1->4)-alpha-D-glucosaminyl]-O-acyl-1-phosphatidyl-1D-myo-inositol[m]+phosphatidylethanolamine[m]=>6-O-{2-O-[(2-aminoethyl)phosphoryl]-alpha-D-mannosyl-(1->4)-alpha-D-glucosaminyl}-O-acyl-1-phosphatidyl-1D-myo-inositol[m]+diglyceride[m]	6-O-[alpha-D-mannosyl-(1->4)-alpha-D-glucosaminyl]-O-acyl-1-phosphatidyl-1D-myo-inositol[m] + phosphatidylethanolamine[m] => 6-O-{2-O-[(2-aminoethyl)phosphoryl]-alpha-D-mannosyl-(1->4)-alpha-D-glucosaminyl}-O-acyl-1-phosphatidyl-1D-myo-inositol[m] + diglyceride[m]	2.7.-.-	(KLMA_50250)	0	1000			kegg.reaction/R05920	Glycosylphosphatidylinositol(GPI)-anchor biosynthesis		Reaction obtained from KEGG
	r_0920	6-O-[alpha-D-mannosyl-(1->4)-alpha-D-glucosaminyl]-O-acyl-1-phosphatidyl-1D-myo-inositol[r]+phosphatidylethanolamine[r]=>6-O-{2-O-[(2-aminoethyl)phosphoryl]-alpha-D-mannosyl-(1->4)-alpha-D-glucosaminyl}-O-acyl-1-phosphatidyl-1D-myo-inositol[r]+diglyceride[r]	6-O-[alpha-D-mannosyl-(1->4)-alpha-D-glucosaminyl]-O-acyl-1-phosphatidyl-1D-myo-inositol[r] + phosphatidylethanolamine[r] => 6-O-{2-O-[(2-aminoethyl)phosphoryl]-alpha-D-mannosyl-(1->4)-alpha-D-glucosaminyl}-O-acyl-1-phosphatidyl-1D-myo-inositol[r] + diglyceride[r]	2.7.-.-	(KLMA_50250)	0	1000			kegg.reaction/R05920	Glycosylphosphatidylinositol(GPI)-anchor biosynthesis		Reaction obtained from KEGG
	r_0921	6-(alpha-D-glucosaminyl)-O-acyl-1-phosphatidyl-1D-myo-inositol[c]+G10617[c]=>6-O-[alpha-D-mannosyl-(1->4)-alpha-D-glucosaminyl]-O-acyl-1-phosphatidyl-1D-myo-inositol[c]+G10622[c]	6-(alpha-D-glucosaminyl)-O-acyl-1-phosphatidyl-1D-myo-inositol[c] + G10617[c] => 6-O-[alpha-D-mannosyl-(1->4)-alpha-D-glucosaminyl]-O-acyl-1-phosphatidyl-1D-myo-inositol[c] + G10622[c]		(KLMA_20687) or (KLMA_10032)	0	1000			kegg.reaction/R05919	Glycosylphosphatidylinositol(GPI)-anchor biosynthesis		Reaction obtained from KEGG
	r_0922	6-O-{alpha-D-mannosyl-(1->2)-alpha-D-mannosyl-(1->6)-2-O-[(2-aminoethyl)phosphoryl]-alpha-D-mannosyl-(1->4)-alpha-D-glucosaminyl}-O-acyl-1-phosphatidyl-1D-myo-inositol[m]+G10617[m]=>G00140[m]+G10622[m]	6-O-{alpha-D-mannosyl-(1->2)-alpha-D-mannosyl-(1->6)-2-O-[(2-aminoethyl)phosphoryl]-alpha-D-mannosyl-(1->4)-alpha-D-glucosaminyl}-O-acyl-1-phosphatidyl-1D-myo-inositol[m] + G10617[m] => G00140[m] + G10622[m]		(KLMA_10289)	0	1000			kegg.reaction/R07129	Glycosylphosphatidylinositol(GPI)-anchor biosynthesis		Reaction obtained from KEGG
	r_0923	6-O-{alpha-D-mannosyl-(1->2)-alpha-D-mannosyl-(1->6)-2-O-[(2-aminoethyl)phosphoryl]-alpha-D-mannosyl-(1->4)-alpha-D-glucosaminyl}-O-acyl-1-phosphatidyl-1D-myo-inositol[r]+G10617[r]=>G00140[r]+G10622[r]	6-O-{alpha-D-mannosyl-(1->2)-alpha-D-mannosyl-(1->6)-2-O-[(2-aminoethyl)phosphoryl]-alpha-D-mannosyl-(1->4)-alpha-D-glucosaminyl}-O-acyl-1-phosphatidyl-1D-myo-inositol[r] + G10617[r] => G00140[r] + G10622[r]		(KLMA_10289)	0	1000			kegg.reaction/R07129	Glycosylphosphatidylinositol(GPI)-anchor biosynthesis		Reaction obtained from KEGG
	r_0924	1-phosphatidyl-1D-myo-inositol[r]+G10610[r]<=>G00143[r]+G10619[r]	1-phosphatidyl-1D-myo-inositol[r] + G10610[r] <=> G00143[r] + G10619[r]	2.4.1.198	(KLMA_10762) or (KLMA_30461)	-1000	1000			kegg.reaction/R05916	Glycosylphosphatidylinositol(GPI)-anchor biosynthesis		Reaction obtained from KEGG
	r_0925	ATP:thiamine-diphosphate phosphotransferase	ATP[c] + TDP[c] => ADP[c] + 2 H+[c] + TTP[c]	2.7.4.15;2.7.6.2	(KLMA_40487) or (KLMA_20566)	0	1000			kegg.reaction/R00616	Thiamine metabolism		Reaction obtained from iOD907
	r_0926	ATP:thiamine diphosphotransferase	ATP[c] + H+[c] + thiamine[c] => AMP[c] + TDP[c]	2.7.6.2	(KLMA_40487) or (KLMA_20566)	0	1000			kegg.reaction/R00619	Thiamine metabolism		Reaction obtained from iOD907
	r_0927	2-methyl-4-amino-5-hydroxymethylpyrimidine-diphosphate:4-methyl-5-(2-phosphoethyl)-thiazole 2-methyl-4-aminopyridine-5-methenyltransferase	4-amino-2-methyl-5-diphosphomethylpyrimidine[c] + 4-methyl-5-(2-phosphonooxyethyl)thiazole[c] + 3 H+[c] => diphosphate[c] + TMP[c]	2.5.1.3	(KLMA_40552)	0	1000			kegg.reaction/R03223	Thiamine metabolism		Reaction obtained from iOD907
	r_0928	ATP:4-amino-5-hydroxymethyl-2-methylpyrimidine 5-phosphotransferase	4-amino-5-hydroxymethyl-2-methylpyrimidine[c] + ATP[c] => 4-amino-2-methyl-5-phosphomethylpyrimidine[c] + ADP[c] + H+[c]	2.7.1.49	(KLMA_30047)	0	1000			kegg.reaction/R03471	Thiamine metabolism		Reaction obtained from iOD907
	r_0929	ATP:4-methyl-5-(2-hydroxyethyl)-thiazole 2-phosphotransferase	5-(2-hydroxyethyl)-4-methylthiazole[c] + ATP[c] => 4-methyl-5-(2-phosphonooxyethyl)thiazole[c] + ADP[c] + H+[c]	2.7.1.50	(KLMA_40552)	0	1000			kegg.reaction/R04448	Thiamine metabolism		Reaction obtained from iOD907
	r_0930	ATP:4-amino-2-methyl-5-phosphomethylpyrimidine phosphotransferase	4-amino-2-methyl-5-phosphomethylpyrimidine[c] + ATP[c] => 4-amino-2-methyl-5-diphosphomethylpyrimidine[c] + ADP[c]	2.7.4.7	(KLMA_30047)	0	1000			kegg.reaction/R04509	Thiamine metabolism		Reaction obtained from iOD907
	r_0931	L-cysteine:[ThiI] sulfurtransferase	[enzyme]-cysteine[c] + L-cysteine[c] <=> [enzyme]-S-sulfanylcysteine[c] + L-alanine[c]	2.8.1.7	(KLMA_60222) or (KLMA_20484)	-1000	1000			kegg.reaction/R07460	Thiamine metabolism		Reaction obtained from iOD907
	r_0932	6,7-Dimethyl-8-(1-D-ribityl)lumazine:6,7-dimethyl-8-(1-D-ribityl)lumazine 2,3-butanediyltransferase	2 6,7-dimethyl-8-(1-D-ribityl)lumazine[c] + H+[c] => 5-amino-6-(D-ribitylamino)uracil[c] + riboflavin[c]	2.5.1.9	(KLMA_50467)	0	1000			kegg.reaction/R00066	Riboflavin metabolism		Reaction obtained from iOD907
	r_0933	FAD nucleotidohydrolase	FAD[c] + H2O[c] => AMP[c] + FMN[c] + 2 H+[c]	3.6.1.9;3.6.1.18	(KLMA_10559)	0	1000			kegg.reaction/R00160	Riboflavin metabolism		Reaction obtained from iOD907
	r_0934	ATP:FMN adenylyltransferase	ATP[c] + FMN[c] + H+[c] => diphosphate[c] + FAD[c]	2.7.7.2	(KLMA_70404)	0	1000			kegg.reaction/R00161	Riboflavin metabolism		Reaction obtained from iOD907
	r_0935	GTP 7,8-8,9-dihydrolase (diphosphate-forming)	GTP[c] + 3 H2O[c] => 2,5-diamino-4-hydroxy-6-(5-phosphoribosylamino)pyrimidine[c] + diphosphate[c] + formate[c] + 3 H+[c]	3.5.4.25	(KLMA_70349)	0	1000			kegg.reaction/R00425	Riboflavin metabolism		Reaction obtained from iOD907
	r_0936	riboflavin-5-phosphate phosphohydrolase (acid optimum)	FMN[c] + H2O[c] => phosphate[c] + riboflavin[c]	3.1.3.2	(KLMA_40003) or (KLMA_80301)	0	1000			kegg.reaction/R00548	Riboflavin metabolism		Reaction obtained from iOD907
	r_0937	ATP:riboflavin 5'-phosphotransferase	ATP[c] + riboflavin[c] => ADP[c] + FMN[c] + H+[c]	2.7.1.26	(KLMA_30523)	0	1000			kegg.reaction/R00549	Riboflavin metabolism		Reaction obtained from iOD907
	r_0938	5-amino-6-(D-ribitylamino)uracil butanedionetransferase	2-hydroxy-3-oxobutyl phosphate[c] + 5-amino-6-(D-ribitylamino)uracil[c] => 6,7-dimethyl-8-(1-D-ribityl)lumazine[c] + 3 H+[c] + 2 H2O[c] + phosphate[c]	2.5.1.78	(KLMA_20629)	0	1000			kegg.reaction/R04457	Riboflavin metabolism		Reaction obtained from iOD907
	r_0939	5-amino-6-(5-phosphoribitylamino)uracil[c]+H2O[c]=>5-amino-6-(D-ribitylamino)uracil[c]+phosphate[c]	5-amino-6-(5-phosphoribitylamino)uracil[c] + H2O[c] => 5-amino-6-(D-ribitylamino)uracil[c] + phosphate[c]	3.1.3.-	(KLMA_50270)	0	1000			kegg.reaction/R07280	Riboflavin metabolism		Reaction obtained from iOD907
	r_0940	D-ribulose 5-phosphate formate-lyase (L-3,4-dihydroxybutan-2-one 4-phosphate-forming)	D-ribulose 5-phosphate[c] + H+[c] <=> 2-hydroxy-3-oxobutyl phosphate[c] + formate[c]	4.1.99.12	(KLMA_50270)	-1000	1000			kegg.reaction/R07281	Riboflavin metabolism		Reaction obtained from iOD907
	r_0941	2,5-diamino-6-(5-phospho-D-ribitylamino)pyrimidin-4(3H)-one:NAD+ 1'-oxidoreductase	2,5-diamino-4-hydroxy-6-(5-phosphoribosylamino)pyrimidine[c] + H+[c] + NADH[c] <=> 2,5-diamino-6-(5-phospho-D-ribitylamino)pyrimidin-4(3H)-one[c] + NAD[c]	1.1.1.302	(KLMA_40225)	-1000	1000			kegg.reaction/R09375	Riboflavin metabolism		Reaction obtained from iOD907
	r_0942	2,5-diamino-6-(5-phospho-D-ribitylamino)pyrimidin-4(3H)-one:NADP+ 1'-oxidoreductase	2,5-diamino-4-hydroxy-6-(5-phosphoribosylamino)pyrimidine[c] + H+[c] + NADPH[c] <=> 2,5-diamino-6-(5-phospho-D-ribitylamino)pyrimidin-4(3H)-one[c] + NADP(+)[c]	1.1.1.302	(KLMA_40225)	-1000	1000			kegg.reaction/R09376	Riboflavin metabolism		Reaction obtained from iOD907
	r_0943	2,5-diamino-6-(5-phospho-D-ribitylamino)pyrimidin-4(3H)-one 2-aminohydrolase	2,5-diamino-6-(5-phospho-D-ribitylamino)pyrimidin-4(3H)-one[c] + H+[c] + H2O[c] <=> 5-amino-6-(5-phosphoribitylamino)uracil[c] + ammonium[c]		(KLMA_60282)	-1000	1000			kegg.reaction/R09377	Riboflavin metabolism		Reaction obtained from iOD907
	r_0944	ATP:pyridoxal 5'-phosphotransferase	ATP[c] + pyridoxal[c] => ADP[c] + H+[c] + pyridoxal 5-phosphate[c]	2.7.1.35	(KLMA_10714) or (KLMA_30504)	0	1000			kegg.reaction/R00174	Vitamin B6 metabolism		Reaction obtained from iOD907
	r_0945	Pyridoxine 5-phosphate:oxygen oxidoreductase	oxygen[c] + pyridoxine 5-phosphate[c] => hydrogen peroxide[c] + pyridoxal 5-phosphate[c]	1.4.3.5	(KLMA_50241)	0	1000			kegg.reaction/R00278	Vitamin B6 metabolism		Reaction obtained from iOD907
	r_0946	Pyridoxine:NADP+ 4-oxidoreductase	NADP(+)[c] + pyridoxine[c] => H+[c] + NADPH[c] + pyridoxal[c]	1.1.1.65	(KLMA_30365)	0	1000			kegg.reaction/R01708	Vitamin B6 metabolism		Reaction obtained from iOD907
	r_0947	Pyridoxine:oxygen oxidoreductase (deaminating)	oxygen[c] + pyridoxine[c] => hydrogen peroxide[c] + pyridoxal[c]	1.1.3.12;1.4.3.5	(KLMA_70278) or (KLMA_50241)	0	1000			kegg.reaction/R01711	Vitamin B6 metabolism		Reaction obtained from iOD907
	r_0948	ATP:pyridoxine 5'-phosphotransferase	ATP[c] + pyridoxine[c] => ADP[c] + H+[c] + pyridoxine 5-phosphate[c]	2.7.1.35	(KLMA_10714) or (KLMA_30504)	0	1000			kegg.reaction/R01909	Vitamin B6 metabolism		Reaction obtained from iOD907
	r_0949	ATP:pyridoxal 5'-phosphotransferase	ATP[c] + pyridoxamine[c] => ADP[c] + H+[c] + pyridoxamine 5-phosphate[c]	2.7.1.35	(KLMA_10714) or (KLMA_30504)	0	1000			kegg.reaction/R02493	Vitamin B6 metabolism		Reaction obtained from iOD907
	r_0950	D-glyceraldehyde 3-phosphate[c]+D-ribulose 5-phosphate[c]+L-glutamine[c]=>3 H2O[c]+L-glutamate[c]+phosphate[c]+pyridoxal 5-phosphate[c]	D-glyceraldehyde 3-phosphate[c] + D-ribulose 5-phosphate[c] + L-glutamine[c] => H+[c] + 3 H2O[c] + L-glutamate[c] + phosphate[c] + pyridoxal 5-phosphate[c]		(KLMA_30726)	0	1000			kegg.reaction/R07456	Vitamin B6 metabolism		Reaction obtained from iOD907
	r_0951	NADP+ 2'-phosphohydrolase	H2O[c] + NADP(+)[c] => NAD[c] + phosphate[c]	3.1.3.-	(KLMA_70102)	0	1000			kegg.reaction/R00118	Nicotinate and nicotinamide metabolism		Reaction obtained from KEGG
	r_0952	NAD+ glycohydrolase	H2O[c] + NAD[c] => ADP-ribose[c] + H+[c] + nicotinamide[c]	3.2.2.5;3.2.2.6		0	1000			kegg.reaction/R00102	Nicotinate and nicotinamide metabolism		Reaction obtained from iOD907
	r_0953	NAD+ phosphohydrolase	H2O[c] + NAD[c] => AMP[c] + 2 H+[c] + NMN[c]	3.6.1.9;3.6.1.22	(KLMA_10559) or (KLMA_10640)	0	1000			kegg.reaction/R00103	Nicotinate and nicotinamide metabolism		Reaction obtained from iOD907
	r_0954	ATP:NAD+ 2'-phosphotransferase	ATP[c] + NAD[c] => ADP[c] + H+[c] + NADP(+)[c]	2.7.1.23	(KLMA_30282)	0	1000			kegg.reaction/R00104	Nicotinate and nicotinamide metabolism		Reaction obtained from iOD907
	r_0955	ATP:nicotinamide-nucleotide adenylyltransferase	ATP[c] + H+[c] + NMN[c] => diphosphate[c] + NAD[c]	2.7.7.1;2.7.7.18	(KLMA_40046)	0	1000			kegg.reaction/R00137	Nicotinate and nicotinamide metabolism		Reaction obtained from iOD907
	r_0956	deamido-NAD+:ammonia ligase (AMP-forming)	ammonium[c] + ATP[c] + deamido-NAD(+)[c] => AMP[c] + diphosphate[c] + 4 H+[c] + NAD[c]	6.3.1.5;6.3.5.1	(KLMA_50347)	0	1000			kegg.reaction/R00189	Nicotinate and nicotinamide metabolism		Reaction obtained from iOD907
	r_0957	Deamido-NAD+:L-glutamine amido-ligase (AMP-forming)	ATP[c] + deamido-NAD(+)[c] + H2O[c] + L-glutamine[c] => AMP[c] + diphosphate[c] + 4 H+[c] + L-glutamate[c] + NAD[c]	6.3.5.1	(KLMA_50347)	0	1000			kegg.reaction/R00257	Nicotinate and nicotinamide metabolism		Reaction obtained from iOD907
	r_0958	Nicotinamide amidohydrolase	H2O[c] + nicotinamide[c] => ammonium[c] + nicotinate[c]	3.5.1.19	(KLMA_40268)	0	1000			kegg.reaction/R01268	Nicotinate and nicotinamide metabolism		Reaction obtained from iOD907
	r_0959	N-ribosylnicotinamide ribohydrolase	H2O[c] + nicotinamide ribose[c] => D-ribose[c] + H+[c] + nicotinamide[c]	3.2.2.1	(KLMA_10297)	0	1000			kegg.reaction/R01273	Nicotinate and nicotinamide metabolism		Reaction obtained from iOD907
	r_0960	Nicotinate D-ribonucleotide:diphosphate phosphoribosyltransferase	H+[c] + nicotinate[c] + PRPP[c] <=> diphosphate[c] + nicotinic acid D-ribonucleotide[c]	2.4.2.11	(KLMA_20811)	-1000	1000			kegg.reaction/R01724	Nicotinate and nicotinamide metabolism		Reaction obtained from iOD907
	r_0961	N-Ribosylnicotinamide:orthophosphate ribosyltransferase	nicotinamide ribose[c] + phosphate[c] <=> alpha-D-ribose 1-phosphate[c] + H+[c] + nicotinamide[c]	2.4.2.1	(KLMA_70249)	-1000	1000			kegg.reaction/R02294	Nicotinate and nicotinamide metabolism		Reaction obtained from iOD907
	r_0962	Nicotinate D-ribonucleoside:orthophosphate ribosyltransferase	alpha-D-ribose 1-phosphate[c] + H+[c] + nicotinate[c] <=> nicotinate D-ribonucleoside[c] + phosphate[c]	2.4.2.1	(KLMA_70249)	-1000	1000			kegg.reaction/R02295	Nicotinate and nicotinamide metabolism		Reaction obtained from iOD907
	r_0963	Nicotinamide ribonucleotide phosphohydrolase	H2O[c] + NMN[c] => nicotinamide ribose[c] + phosphate[c]	3.1.3.5	(KLMA_30643) or (KLMA_30679)	0	1000			kegg.reaction/R02323	Nicotinate and nicotinamide metabolism		Reaction obtained from iOD907
	r_0964	ATP:N-ribosylnicotinamide 5'-phosphotransferase	ATP[c] + nicotinamide ribose[c] => ADP[c] + H+[c] + NMN[c]	2.7.1.22	(KLMA_60261)	0	1000			kegg.reaction/R02324	Nicotinate and nicotinamide metabolism		Reaction obtained from iOD907
	r_0965	Deamino-NAD+ nucleotidohydrolase	deamido-NAD(+)[c] + H2O[c] => AMP[c] + 5 H+[c] + nicotinic acid D-ribonucleotide[c]	3.6.1.9;3.6.1.22	(KLMA_10559) or (KLMA_10640)	0	1000			kegg.reaction/R03004	Nicotinate and nicotinamide metabolism		Reaction obtained from iOD907
	r_0966	ATP:nicotinamide-nucleotide adenylyltransferase	ATP[c] + 4 H+[c] + nicotinic acid D-ribonucleotide[c] => deamido-NAD(+)[c] + diphosphate[c]	2.7.7.1;2.7.7.18	(KLMA_40046)	0	1000			kegg.reaction/R03005	Nicotinate and nicotinamide metabolism		Reaction obtained from iOD907
	r_0967	Nicotinate D-ribonucleotide phosphohydrolase	H2O[c] + nicotinic acid D-ribonucleotide[c] => nicotinate D-ribonucleoside[c] + phosphate[c]	3.1.3.5	(KLMA_30643) or (KLMA_30679)	0	1000			kegg.reaction/R03346	Nicotinate and nicotinamide metabolism		Reaction obtained from iOD907
	r_0968	ATP[c]+nicotinate D-ribonucleoside[c]=>ADP[c]+nicotinic acid D-ribonucleotide[c]	ATP[c] + nicotinate D-ribonucleoside[c] => ADP[c] + H+[c] + nicotinic acid D-ribonucleotide[c]	2.7.1.-	(KLMA_60261)	0	1000			kegg.reaction/R03347	Nicotinate and nicotinamide metabolism		Reaction obtained from iOD907
	r_0969	H2O[c]+nicotinate D-ribonucleoside[c] => D-ribose[c]+H+[c]+nicotinate[c]	H2O[c] + nicotinate D-ribonucleoside[c] => D-ribose[c] + H+[c] + nicotinate[c]		(KLMA_10297)	0	1000			kegg.reaction/R10046	Nicotinate and nicotinamide metabolism		Reaction obtained from iOD907
	r_0970	pyruvate:pyruvate acetaldehydetransferase (decarboxylating);	H+[m] + 2 pyruvate[m] => 2-acetyllactic acid[m] + carbon dioxide[m]	2.2.1.6	(KLMA_30105) or (KLMA_30148)	0	1000			kegg.reaction/R00006	Pantothenate and CoA biosynthesis		Reaction obtained from KEGG
	r_0971	ATP:dephospho-CoA 3'-phosphotransferase	3-dephospho-CoA[c] + ATP[c] => ADP[c] + coenzyme A[c] + H+[c]	2.7.1.24	(KLMA_50578)	0	1000			kegg.reaction/R00130	Pantothenate and CoA biosynthesis		Reaction obtained from iOD907
	r_0972	5,10-Methylenetetrahydrofolate:3-methyl-2-oxobutanoate hydroxymethyltransferase	3-methyl-2-oxobutanoate[m] + 5,10-methylenetetrahydrofolate[m] + 2 H+[m] + H2O[m] => 2-dehydropantoate[m] + THF[m]	2.1.2.11	(KLMA_10804)	0	1000			kegg.reaction/R01226	Pantothenate and CoA biosynthesis		Reaction obtained from iOD907
	r_0973	(R)-Pantoate:NADP+ 2-oxidoreductase	(R)-pantoate[c] + NADP(+)[c] <=> 2-dehydropantoate[c] + H+[c] + NADPH[c]	1.1.1.169	(KLMA_30545)	-1000	1000			kegg.reaction/R02472	Pantothenate and CoA biosynthesis		Reaction obtained from iOD907
	r_0974	ATP:pantothenate 4'-phosphotransferase	(R)-pantothenate[c] + ATP[c] + 2 H+[c] => (R)-4-phosphopantothenic acid[c] + ADP[c]	2.7.1.33	(KLMA_10036)	0	1000			kegg.reaction/R03018	Pantothenate and CoA biosynthesis		Reaction obtained from iOD907
	r_0975	ATP:pantetheine-4'-phosphate adenylyltransferase	ATP[c] + H+[c] + pantetheine 4-phosphate[c] => 3-dephospho-CoA[c] + diphosphate[c]	2.7.7.3	(KLMA_80200)	0	1000			kegg.reaction/R03035	Pantothenate and CoA biosynthesis		Reaction obtained from iOD907
	r_0976	Dephospho-CoA nucleotidohydrolase	3-dephospho-CoA[c] + H2O[c] => AMP[c] + 2 H+[c] + pantetheine 4-phosphate[c]	3.6.1.9	(KLMA_10559)	0	1000			kegg.reaction/R03036	Pantothenate and CoA biosynthesis		Reaction obtained from iOD907
	r_0977	N-[(R)-4'-Phosphopantothenoyl]-L-cysteine carboxy-lyase	H+[c] + N-[(R)-4-phosphonopantothenoyl]-L-cysteine[c] => carbon dioxide[c] + pantetheine 4-phosphate[c]	4.1.1.36	(KLMA_60162) or (KLMA_30254)	0	1000			kegg.reaction/R03269	Pantothenate and CoA biosynthesis		Reaction obtained from iOD907
	r_0978	(R)-4'-Phosphopantothenate:L-cysteine ligase	(R)-4-phosphopantothenic acid[c] + ATP[c] + L-cysteine[c] => AMP[c] + diphosphate[c] + 4 H+[c] + N-[(R)-4-phosphonopantothenoyl]-L-cysteine[c]	6.3.2.5	(KLMA_80113)	0	1000			kegg.reaction/R04230	Pantothenate and CoA biosynthesis		Reaction obtained from iOD907
	r_0979	(R)-4'-Phosphopantothenate:L-cysteine ligase	(R)-4-phosphopantothenic acid[c] + CTP[c] + L-cysteine[c] => CMP[c] + diphosphate[c] + 4 H+[c] + N-[(R)-4-phosphonopantothenoyl]-L-cysteine[c]	6.3.2.5	(KLMA_80113)	0	1000			kegg.reaction/R04231	Pantothenate and CoA biosynthesis		Reaction obtained from iOD907
	r_0980	7,8-Diaminononanoate:carbon-dioxide cyclo-ligase	7,8-diaminononanoate[c] + ATP[c] + carbon dioxide[c] <=> ADP[c] + dethiobiotin[c] + H+[c] + phosphate[c]	6.3.3.3	(KLMA_10006) or (KLMA_20832) or (KLMA_50636)	-1000	1000			kegg.reaction/R03182	Biotin metabolism		Reaction obtained from KEGG
	r_0981	biotin:CoA ligase (AMP-forming);	ATP[c] + biotin[c] + H+[c] => biotinyl-5-AMP[c] + diphosphate[c]	6.2.1.11;6.3.4.9;6.3.4.10;6.3.4.11	(KLMA_60514)	0	1000			kegg.reaction/R01074	Biotin metabolism		Reaction obtained from KEGG
	r_0982	S-Adenosyl-L-methionine:8-amino-7-oxononanoate aminotransferase	8-amino-7-oxononanoate[c] + S-adenosyl-L-methionine[c] => 7,8-diaminononanoate[c] + 2 H+[c] + S-adenosyl-4-methylthio-2-oxobutanoate[c]	2.6.1.62	(KLMA_10007) or (KLMA_20831) or (KLMA_50635)	0	1000			kegg.reaction/R03231	Biotin metabolism		Reaction obtained from iOD907
	r_0983	3-hydroxyglutaryl-[acp] methyl ester[c]<=>enoylglutaryl-[acp] methyl ester[c]+H2O[c]	3-hydroxyglutaryl-[acp] methyl ester[c] <=> enoylglutaryl-[acp] methyl ester[c] + H2O[c]		(KLMA_40526)	-1000	1000			kegg.reaction/R10117	Biotin metabolism		Reaction obtained from iOD907
	r_0984	3-hydroxypimeloyl-[acp] methyl ester[c]<=>enoylpimeloyl-[acp] methyl ester[c]+H2O[c]	3-hydroxypimeloyl-[acp] methyl ester[c] <=> enoylpimeloyl-[acp] methyl ester[c] + H2O[c]		(KLMA_40526)	-1000	1000			kegg.reaction/R10121	Biotin metabolism		Reaction obtained from iOD907
	r_0985	apoprotein[c]+lipoyl-AMP[c]<=>AMP[c]+protein N6-(lipoyl)lysine[c]	apoprotein[c] + lipoyl-AMP[c] <=> AMP[c] + H+[c] + protein N6-(lipoyl)lysine[c]	2.7.7.63	(KLMA_50095)	-1000	1000			kegg.reaction/R07771	Lipoic acid metabolism		Reaction obtained from KEGG
	r_0986	octanoyl-[acp]:protein N6-octanoyltransferase	apoprotein[m] + octanoyl-ACP[m] <=> ACP1[m] + protein N6-(octanoyl)lysine[m]	2.3.1.181	(KLMA_50581)	-1000	1000			kegg.reaction/R07766	Lipoic acid metabolism		Reaction obtained from iOD907
	r_0987	lipoyl-[acp]:protein N6-lipoyltransferase	apoprotein[m] + lipoyl-[acp][m] <=> ACP1[m] + protein N6-(lipoyl)lysine[m]	2.3.1.181	(KLMA_50581)	-1000	1000			kegg.reaction/R07769	Lipoic acid metabolism		Reaction obtained from iOD907
	r_0988	GTP 8,9-hydrolase	GTP[c] + H2O[c] => formamidopyrimidine nucleoside triphosphate[c] + H+[c]	3.5.4.16	(KLMA_10488)	0	1000			kegg.reaction/R00428	Folate biosynthesis		Reaction obtained from iOD907
	r_0989	Tetrahydrofolate:L-glutamate gamma-ligase (ADP-forming)	ATP[c] + L-glutamate[c] + THF[c] <=> 5,6,7,8-tetrahydrofolyl-L-glutamic acid[c] + ADP[c] + phosphate[c]	6.3.2.17	(KLMA_30111) or (KLMA_20202)	-1000	1000			kegg.reaction/R00942	Folate biosynthesis		Reaction obtained from iOD907
	r_0990	chorismate:L-glutamine aminotransferase	chorismate[c] + L-glutamine[c] => 4-amino-4-deoxychorismate[c] + H+[c] + L-glutamate[c]	2.6.1.85	(KLMA_70193)	0	1000			kegg.reaction/R01716	Folate biosynthesis		Reaction obtained from iOD907
	r_0991	7,8-dihydropteroate:L-glutamate ligase (ADP-forming)	7,8-dihydropteroate[c] + ATP[c] + L-glutamate[c] => ADP[c] + dihydrofolic acid[c] + H+[c] + phosphate[c]	6.3.2.12;6.3.2.17	(KLMA_30111) or (KLMA_20202)	0	1000			kegg.reaction/R02237	Folate biosynthesis		Reaction obtained from iOD907
	r_0992	2-amino-4-hydroxy-6-hydroxymethyl-7,8-dihydropteridine:4-aminobenzoate 2-amino-4-hydroxydihydropteridine-6-methenyltransferase	2-amino-6-(hydroxymethyl)-7,8-dihydropteridin-4-ol[c] + 4-aminobenzoate[c] => 7,8-dihydropteroate[c] + H2O[c]	2.5.1.15	(KLMA_10126)	0	1000			kegg.reaction/R03066	Folate biosynthesis		Reaction obtained from iOD907
	r_0993	2-amino-4-hydroxy-6-hydroxymethyl-7,8-dihydropteridine-diphosphate:4-aminobenzoate 2-amino-4-hydroxydihydropteridine-6-methenyltransferase	(2-amino-4-hydroxy-7,8-dihydropteridin-6-yl)methyl trihydrogen diphosphate[c] + 4-aminobenzoate[c] => 7,8-dihydropteroate[c] + diphosphate[c]	2.5.1.15	(KLMA_10126)	0	1000			kegg.reaction/R03067	Folate biosynthesis		Reaction obtained from iOD907
	r_0994	ATP:2-amino-4-hydroxy-6-hydroxymethyl-7,8-dihydropteridine 6'-pyrophosphotransferase	2-amino-6-(hydroxymethyl)-7,8-dihydropteridin-4-ol[c] + ATP[c] => (2-amino-4-hydroxy-7,8-dihydropteridin-6-yl)methyl trihydrogen diphosphate[c] + AMP[c] + H+[c]	2.7.6.3	(KLMA_10126)	0	1000			kegg.reaction/R03503	Folate biosynthesis		Reaction obtained from iOD907
	r_0995	2-amino-4-hydroxy-6-(D-erythro-1,2,3-trihydroxypropyl)-7,8-dihydropteridine glycolaldehyde-lyase	7,8-dihydroneopterin[c] => 2-amino-6-(hydroxymethyl)-7,8-dihydropteridin-4-ol[c] + glycolaldehyde[c]	4.1.2.25	(KLMA_10126)	0	1000			kegg.reaction/R03504	Folate biosynthesis		Reaction obtained from iOD907
	r_0996	2-Amino-4-hydroxy-6-(erythro-1,2,3-trihydroxypropyl) dihydropteridine triphosphate phosphohydrolase (alkaline optimum)	7,8-dihydroneopterin 3-triphosphate[c] + 3 H2O[c] => 7,8-dihydroneopterin[c] + 2 H+[c] + 3 phosphate[c]	3.1.3.1	(KLMA_70377)	0	1000			kegg.reaction/R04620	Folate biosynthesis		Reaction obtained from iOD907
	r_0997	2-Amino-4-hydroxy-6-(erythro-1,2,3-trihydroxypropyl) dihydropteridine triphosphate hydrolase	2,5-diamino-6-(5-triphosphoryl-3,4-trihydroxy-2-oxopentyl)-amino-4-oxopyrimidine[c] => 7,8-dihydroneopterin 3-triphosphate[c] + H2O[c]	3.5.4.16	(KLMA_10488)	0	1000			kegg.reaction/R04639	Folate biosynthesis		Reaction obtained from iOD907
	r_0998	formamidopyrimidine nucleoside triphosphate amidohydrolase	formamidopyrimidine nucleoside triphosphate[c] + H2O[c] => 2,5-diaminopyrimidine nucleoside triphosphate[c] + formate[c] + H+[c]	3.5.4.16	(KLMA_10488)	0	1000			kegg.reaction/R05046	Folate biosynthesis		Reaction obtained from iOD907
	r_0999	2,5-Diaminopyrimidine nucleoside triphosphate mutase	2,5-diaminopyrimidine nucleoside triphosphate[c] => 2,5-diamino-6-(5-triphosphoryl-3,4-trihydroxy-2-oxopentyl)-amino-4-oxopyrimidine[c]	3.5.4.16	(KLMA_10488)	0	1000			kegg.reaction/R05048	Folate biosynthesis		Reaction obtained from iOD907
	r_1000	4-amino-4-deoxychorismate pyruvate-lyase	4-amino-4-deoxychorismate[c] => 4-aminobenzoate[c] + pyruvate[c]	4.1.3.38	(KLMA_10481)	0	1000			kegg.reaction/R05553	Folate biosynthesis		Reaction obtained from iOD907
	r_1001	ATP[c]+L-glutamate[c]+THF[c]<=>ADP[c]+phosphate[c]+tetrahydrofolyl-[Glu](n)[c]	ATP[c] + L-glutamate[c] + THF[c] <=> ADP[c] + phosphate[c] + tetrahydrofolyl-[Glu](n)[c]		(KLMA_30111) or (KLMA_20202)	-1000	1000			kegg.reaction/R04241	Folate biosynthesis		Reaction obtained from iOD907
	r_1002	10-Formyltetrahydrofolate:L-methionyl-tRNA N-formyltransferase	10-formyl-THF[c] + Met-tRNA(Met)[c] => fMet-tRNA(fMet)[c] + H+[c] + THF[c]	2.1.2.9	(KLMA_20043)	0	1000			kegg.reaction/R03940	One carbon pool by folate		Reaction obtained from KEGG
	r_1003	10-Formyltetrahydrofolate:L-methionyl-tRNA N-formyltransferase	10-formyl-THF[m] + Met-tRNA(Met)[m] => fMet-tRNA(fMet)[m] + H+[m] + THF[m]	2.1.2.9	(KLMA_20043)	0	1000			kegg.reaction/R03940	One carbon pool by folate		Reaction obtained from KEGG
	r_1004	5,6,7,8-tetrahydrofolate:NAD+ oxidoreductase	dihydrofolic acid[c] + 3 H+[c] + NADH[c] => NAD[c] + THF[c]	1.5.1.3	(KLMA_20779)	0	1000			kegg.reaction/R00936	One carbon pool by folate		Reaction obtained from iOD907
	r_1005	5,6,7,8-tetrahydrofolate:NAD+ oxidoreductase	folate[c] + 4 H+[c] + 2 NADH[c] => 2 NAD[c] + THF[c]	1.5.1.3	(KLMA_20779)	0	1000			kegg.reaction/R00937	One carbon pool by folate		Reaction obtained from iOD907
	r_1006	5,6,7,8-tetrahydrofolate:NADP+ oxidoreductase	dihydrofolic acid[c] + 3 H+[c] + NADPH[c] => NADP(+)[c] + THF[c]	1.5.1.3	(KLMA_20779)	0	1000			kegg.reaction/R00939	One carbon pool by folate		Reaction obtained from iOD907
	r_1007	5,6,7,8-tetrahydrofolate:NADP+ oxidoreductase	folate[c] + 4 H+[c] + 2 NADPH[c] => 2 NADP(+)[c] + THF[c]	1.5.1.3	(KLMA_20779)	0	1000			kegg.reaction/R00940	One carbon pool by folate		Reaction obtained from iOD907
	r_1008	Formate:tetrahydrofolate ligase (ADP-forming)	ATP[c] + formate[c] + THF[c] => 10-formyl-THF[c] + ADP[c] + 2 H+[c] + phosphate[c]	6.3.4.3	(KLMA_60087) or (KLMA_70359)	0	1000			kegg.reaction/R00943	One carbon pool by folate		Reaction obtained from iOD907
	r_1009	Formate:tetrahydrofolate ligase (ADP-forming)	ATP[m] + formate[m] + THF[m] => 10-formyl-THF[m] + ADP[m] + 2 H+[m] + phosphate[m]	6.3.4.3	(KLMA_60087) or (KLMA_70359)	0	1000			kegg.reaction/R00943	One carbon pool by folate		Reaction obtained from iOD907
	r_1010	5,10-methylenetetrahydrofolate:NAD+ oxidoreductase	5,10-methylenetetrahydrofolate[c] + NAD[c] <=> 5,10-methenyl-THF[c] + NADH[c]	1.5.1.15	(KLMA_10419)	-1000	1000			kegg.reaction/R01218	One carbon pool by folate		Reaction obtained from iOD907
	r_1011	5,10-methylenetetrahydrofolate:NADP+ oxidoreductase	5,10-methylenetetrahydrofolate[c] + NADP(+)[c] <=> 5,10-methenyl-THF[c] + NADPH[c]	1.5.1.5	(KLMA_60087) or (KLMA_70359)	-1000	1000			kegg.reaction/R01220	One carbon pool by folate		Reaction obtained from iOD907
	r_1012	5,10-methylenetetrahydrofolate:NADP+ oxidoreductase	5,10-methylenetetrahydrofolate[m] + NADP(+)[m] <=> 5,10-methenyl-THF[m] + NADPH[m]	1.5.1.5	(KLMA_60087) or (KLMA_70359)	-1000	1000			kegg.reaction/R01220	One carbon pool by folate		Reaction obtained from iOD907
	r_1013	5,10-Methenyltetrahydrofolate 5-hydrolase (decyclizing)	5,10-methenyl-THF[c] + H2O[c] <=> 10-formyl-THF[c] + H+[c]	3.5.4.9	(KLMA_60087) or (KLMA_70359)	-1000	1000			kegg.reaction/R01655	One carbon pool by folate		Reaction obtained from iOD907
	r_1014	5,10-Methenyltetrahydrofolate 5-hydrolase (decyclizing)	5,10-methenyl-THF[m] + H2O[m] <=> 10-formyl-THF[m] + H+[m]	3.5.4.9	(KLMA_60087) or (KLMA_70359)	-1000	1000			kegg.reaction/R01655	One carbon pool by folate		Reaction obtained from iOD907
	r_1015	dihydrofolate:NAD+ oxidoreductase	dihydrofolic acid[c] + NAD[c] <=> folate[c] + H+[c] + NADH[c]	1.5.1.3	(KLMA_20779)	-1000	1000			kegg.reaction/R02235	One carbon pool by folate		Reaction obtained from iOD907
	r_1016	dihydrofolate:NADP+ oxidoreductase	dihydrofolic acid[c] + NADP(+)[c] <=> folate[c] + H+[c] + NADPH[c]	1.5.1.3	(KLMA_20779)	-1000	1000			kegg.reaction/R02236	One carbon pool by folate		Reaction obtained from iOD907
	r_1017	S-Aminomethyldihydrolipoylprotein:(6S)-tetrahydrofolate aminomethyltransferase (ammonia-forming)	5-formyltetrahydrofolic acid[c] + H+[c] => 5,10-methenyl-THF[c] + H2O[c]	2.1.2.10	(KLMA_50231)	0	1000			kegg.reaction/R02300	One carbon pool by folate		Reaction obtained from iOD907
	r_1018	5-Formyltetrahydrofolate cyclo-ligase (ADP-forming)	5-formyltetrahydrofolic acid[c] + ATP[c] => 5,10-methenyl-THF[c] + ADP[c] + phosphate[c]	6.3.3.2	(KLMA_10513)	0	1000			kegg.reaction/R02301	One carbon pool by folate		Reaction obtained from iOD907
	r_1019	5-phospho-ribosyl-glycineamide[c]+5,10-methenyl-THF[c]+H2O[c] => 5-phosphoribosyl-N-formylglycineamide[c]+H+[c]+THF[c]	5-phospho-ribosyl-glycineamide[c] + 5,10-methenyl-THF[c] + H2O[c] => 5-phosphoribosyl-N-formylglycineamide[c] + THF[c]	2.1.2.2	(KLMA_30650)	0	1000			kegg.reaction/R04326	One carbon pool by folate		Reaction obtained from iOD907
	r_1020	5-methyltetrahydrofolate:NAD+ oxidoreductase	5-methyltetrahydrofolate[c] + NAD[c] <=> 5,10-methylenetetrahydrofolate[c] + H+[c] + NADH[c]	1.5.1.20	(KLMA_60378) or (KLMA_20276)	-1000	1000			kegg.reaction/R07168	One carbon pool by folate		Reaction obtained from iOD907
	r_1021	retinol:NAD+ oxidoreductase	NAD[c] + retinol[c] <=> H+[c] + NADH[c] + retinal[c]	1.1.1.1;1.1.1.105	(KLMA_40102) or (KLMA_40220) or (KLMA_80306) or (KLMA_20158) or (KLMA_20005) or (KLMA_50315) or (KLMA_40624)	-1000	1000			kegg.reaction/R02124	Retinol metabolism		Reaction obtained from iOD907
	r_1022	heme o[c]<=>heme a[c]	H2O[c] + heme o[c] <=> 4 H+[c] + heme a[c]		(KLMA_20033)	-1000	1000			kegg.reaction/R07412	Porphyrin and chlorophyll metabolism		Reaction obtained from KEGG
	r_1023	Cytochrome c apocytochrome-c-lyase	apocytochrome c[m] + ferroheme b[m] => cytochrome c[m]	4.4.1.17	(KLMA_80238)	0	1000			kegg.reaction/R02480	Porphyrin and chlorophyll metabolism		Reaction obtained from KEGG
	r_1024	Cytochrome c apocytochrome-c-lyase	apocytochrome c[c] + ferroheme b[c] => cytochrome c[c]	4.4.1.17	(KLMA_80238) or (KLMA_60164)	0	1000			kegg.reaction/R02480	Porphyrin and chlorophyll metabolism		Reaction obtained from KEGG
	r_1025	protoheme IX farnesyltransferase	farnesyl diphosphate[c] + ferroheme b[c] + 2 H+[c] + H2O[c] => diphosphate[c] + heme o[c]	2.5.1.-	(KLMA_30468)	0	1000			kegg.reaction/R07411	Porphyrin and chlorophyll metabolism		Reaction obtained from KEGG
	r_1026	5-aminolevulinate hydro-lyase (adding 5-aminolevulinate and cyclizing; porphobilinogen-forming)	2 5-aminolevulinate[m] => 2 H+[m] + 2 H2O[m] + porphobilinogen[m]	4.2.1.24	(KLMA_20290)	0	1000			kegg.reaction/R00036	Porphyrin and chlorophyll metabolism		Reaction obtained from iOD907
	r_1027	porphobilinogen:(4-[2-carboxyethyl]-3-[carboxymethyl]pyrrol-2-yl)methyltransferase (hydrolysing);	4 H+[m] + H2O[m] + 4 porphobilinogen[m] => 4 ammonium[m] + preuroporphyrinogen[m]	2.5.1.61	(KLMA_30526)	0	1000			kegg.reaction/R00084	Porphyrin and chlorophyll metabolism		Reaction obtained from iOD907
	r_1028	protoheme ferro-lyase (protoporphyrin-forming)	iron[m] + protoporphyrin[m] => ferroheme b[m] + 2 H+[m]	4.99.1.1	(KLMA_40178)	0	1000			kegg.reaction/R00310	Porphyrin and chlorophyll metabolism		Reaction obtained from iOD907
	r_1029	S-Adenosyl-L-methionine:uroporphyrin-III C-methyltransferase	2 H+[m] + siroheme[m] <=> iron[m] + sirohydrochlorin[m]	4.99.1.4	(KLMA_10243)	-1000	1000			kegg.reaction/R02864	Porphyrin and chlorophyll metabolism		Reaction obtained from iOD907
	r_1030	Hydroxymethylbilane hydro-lyase(cyclizing)	preuroporphyrinogen[m] <=> H2O[m] + uroporphyrinogen III[m]	4.2.1.75	(KLMA_10316)	-1000	1000			kegg.reaction/R03165	Porphyrin and chlorophyll metabolism		Reaction obtained from iOD907
	r_1031	S-adenosyl-L-methionine:uroporphyrin-III C-methyltransferase	2 S-adenosyl-L-methionine[m] + uroporphyrinogen III[m] => 2 H+[m] + precorrin-2[m] + 2 S-adenosyl-L-homocysteine[m]	2.1.1.107	(KLMA_30250)	0	1000			kegg.reaction/R03194	Porphyrin and chlorophyll metabolism		Reaction obtained from iOD907
	r_1032	Uroporphyrinogen-III carboxy-lyase	4 H+[m] + uroporphyrinogen III[m] => 4 carbon dioxide[m] + coproporphyrinogen III[m]	4.1.1.37	(KLMA_20181)	0	1000			kegg.reaction/R03197	Porphyrin and chlorophyll metabolism		Reaction obtained from iOD907
	r_1033	Coproporphyrinogen:oxygen oxidoreductase(decarboxylating)	coproporphyrinogen III[c] + 2 H+[c] + oxygen[c] => 2 carbon dioxide[c] + 2 H2O[c] + protoporphyrinogen[c]	1.3.3.3	(KLMA_40115)	0	1000			kegg.reaction/R03220	Porphyrin and chlorophyll metabolism		Reaction obtained from iOD907
	r_1034	Coproporphyrinogen:oxygen oxidoreductase(decarboxylating)	coproporphyrinogen III[m] + 2 H+[m] + oxygen[m] => 2 carbon dioxide[m] + 2 H2O[m] + protoporphyrinogen[m]	1.3.3.3	(KLMA_40115)	0	1000			kegg.reaction/R03220	Porphyrin and chlorophyll metabolism		Reaction obtained from iOD907
	r_1035	protoporphyrinogen-IX:oxygen oxidoreductase	3 oxygen[m] + protoporphyrinogen[m] => 3 hydrogen peroxide[m] + protoporphyrin[m]	1.3.3.4	(KLMA_70313)	0	1000			kegg.reaction/R03222	Porphyrin and chlorophyll metabolism		Reaction obtained from iOD907
	r_1036	S-Adenosyl-L-methionine:uroporphyrin-III C-methyltransferase	NAD[m] + precorrin-2[m] => H+[m] + NADH[m] + sirohydrochlorin[m]	1.3.1.76	(KLMA_10243)	0	1000			kegg.reaction/R03947	Porphyrin and chlorophyll metabolism		Reaction obtained from iOD907
	r_1037	L-glutamate:tRNA(Glu) ligase (AMP-forming)	ATP[m] + L-glutamate[m] + tRNA(Glu), mitochondrial[m] => AMP[m] + diphosphate[m] + Glu-tRNA(Glu)[m]	6.1.1.17;6.1.1.24	(KLMA_30709) or (KLMA_20351)	0	1000			kegg.reaction/R05578	Porphyrin and chlorophyll metabolism		Reaction obtained from iOD907
	r_1038	H+[m]+menaquinone[m]+NADH[m]<=>menaquinol[m]+NAD[m]	H+[m] + menaquinone[m] + NADH[m] <=> menaquinol[m] + NAD[m]	1.6.5.2	(KLMA_10429) or (KLMA_10695) or (KLMA_10279)	-1000	1000			kegg.reaction/R02964	Ubiquinone and other terpenoid-quinone biosynthesis		Reaction obtained from iOD907
	r_1039	H+[m]+NADH[m]+phylloquinone[m]<=>NAD[m]+phylloquinol[m]	H+[m] + NADH[m] + phylloquinone[m] <=> NAD[m] + phylloquinol[m]	1.6.5.-	(KLMA_10429) or (KLMA_10695) or (KLMA_10279)	-1000	1000			kegg.reaction/R03816	Ubiquinone and other terpenoid-quinone biosynthesis		Reaction obtained from iOD907
	r_1040	L-tyrosine:2-oxoglutarate aminotransferase	2-oxoglutarate[c] + L-tyrosine[c] <=> 3-(4-hydroxyphenyl)pyruvate[c] + L-glutamate[c]	2.6.1.1;2.6.1.5;2.6.1.9;2.6.1.57	(KLMA_20153) or (KLMA_40083) or (KLMA_20259) or (KLMA_50151)	-1000	1000			kegg.reaction/R00734	Ubiquinone and other terpenoid-quinone biosynthesis		Reaction obtained from iOD907
	r_1041	2-hexaprenyl-6-methoxyphenol[m]+oxygen[m]=> 2-hexaprenyl-6-methoxy-1,4-benzoquinone[m]+H2O[m]	2-hexaprenyl-6-methoxyphenol[m] + oxygen[m] => 2-hexaprenyl-6-methoxy-1,4-benzoquinone[m] + H2O[m]	1.14.13.-	(KLMA_10125)	0	1000			kegg.reaction/R04982	Ubiquinone and other terpenoid-quinone biosynthesis		Reaction obtained from iOD907
	r_1042	2-hexaprenyl-6-methoxy-3-methyl-1,4-benzoquinone[m]+H+[m]+NADPH[m]+oxygen[m]=> 2-hexaprenyl-5-hydroxy-6-methoxy-3-methyl-1,4-benzoquinone[m]+H2O[m]+NADP(+)[m]	2-hexaprenyl-6-methoxy-3-methyl-1,4-benzoquinone[m] + H+[m] + NADPH[m] + oxygen[m] => 2-hexaprenyl-5-hydroxy-6-methoxy-3-methyl-1,4-benzoquinone[m] + H2O[m] + NADP(+)[m]	1.14.13.-	(KLMA_20608)	0	1000			kegg.reaction/R04984	Ubiquinone and other terpenoid-quinone biosynthesis		Reaction obtained from iOD907
	r_1043	4-hydroxybenzoate[m]+hexaprenyl diphosphate[m]=>3-hexaprenyl-4-hydroxybenzoic acid[m]+diphosphate[m]	4-hydroxybenzoate[m] + hexaprenyl diphosphate[m] => 3-hexaprenyl-4-hydroxybenzoic acid[m] + diphosphate[m] + 2 H+[m]	2.5.1.-	(KLMA_20244)	0	1000			kegg.reaction/R05616	Ubiquinone and other terpenoid-quinone biosynthesis		Reaction obtained from iOD907
	r_1044	solanesyl-diphosphate:4-hydroxybenzoate nonaprenyltransferase	4-hydroxybenzoate[m] + nonaprenyl diphosphate[m] => diphosphate[m] + 2 H+[m] + nonaprenyl 4-hydroxybenzoate[m]	2.5.1.39	(KLMA_20244)	0	1000			kegg.reaction/R07273	Ubiquinone and other terpenoid-quinone biosynthesis		Reaction obtained from iOD907
	r_1045	4-hydroxybenzoate[m]+all-trans-polyprenyl diphosphate[m] => 4-hydroxy-3-polyprenylbenzoate[m]+diphosphate[m]	4-hydroxybenzoate[m] + all-trans-polyprenyl diphosphate[m] => 4-hydroxy-3-polyprenylbenzoate[m] + diphosphate[m] + 2 H+[m]		(KLMA_20244)	0	1000			kegg.reaction/R05000	Ubiquinone and other terpenoid-quinone biosynthesis		Reaction obtained from iOD907
	r_1046	2-polyprenyl-6-hydroxyphenol[m]+S-adenosyl-L-methionine[m]<=>2-polyprenyl-6-methoxyphenol[m]+S-adenosyl-L-homocysteine[m]	2-polyprenyl-6-hydroxyphenol[m] + S-adenosyl-L-methionine[m] <=> 2-polyprenyl-6-methoxyphenol[m] + H+[m] + S-adenosyl-L-homocysteine[m]		(KLMA_10163)	-1000	1000			kegg.reaction/R08769	Ubiquinone and other terpenoid-quinone biosynthesis		Reaction obtained from iOD907
	r_1047	3-polyprenyl-4,5-dihydroxybenzoate[m]+S-adenosyl-L-methionine[m] => 3-polyprenyl-4-hydroxy-5-methoxybenzoate[m]+S-adenosyl-L-homocysteine[m]	3-polyprenyl-4,5-dihydroxybenzoate[m] + S-adenosyl-L-methionine[m] => 3-polyprenyl-4-hydroxy-5-methoxybenzoate[m] + H+[m] + S-adenosyl-L-homocysteine[m]		(KLMA_10163)	0	1000			kegg.reaction/R08771	Ubiquinone and other terpenoid-quinone biosynthesis		Reaction obtained from iOD907
	r_1048	2-polyprenyl-6-methoxyphenol[m]+oxygen[m] => 2-polyprenyl-6-methoxy-1,4-benzoquinone[m]+H2O[m]	2-polyprenyl-6-methoxyphenol[m] + oxygen[m] => 2-polyprenyl-6-methoxy-1,4-benzoquinone[m] + H2O[m]		(KLMA_10125)	0	1000			kegg.reaction/R08773	Ubiquinone and other terpenoid-quinone biosynthesis		Reaction obtained from iOD907
	r_1049	2-polyprenyl-6-methoxy-1,4-benzoquinone[m]+S-adenosyl-L-methionine[m] => 2-polyprenyl-3-methyl-6-methoxy-1,4-benzoquinone[m]+S-adenosyl-L-homocysteine[m]	2-polyprenyl-6-methoxy-1,4-benzoquinone[m] + S-adenosyl-L-methionine[m] => 2-polyprenyl-3-methyl-6-methoxy-1,4-benzoquinone[m] + H+[m] + S-adenosyl-L-homocysteine[m]		(KLMA_10581)	0	1000			kegg.reaction/R08774	Ubiquinone and other terpenoid-quinone biosynthesis		Reaction obtained from iOD907
	r_1050	2-polyprenyl-3-methyl-6-methoxy-1,4-benzoquinone[m]+H+[m]+NADPH[m]+oxygen[m] => 2-polyprenyl-3-methyl-5-hydroxy-6-methoxy-1,4-benzoquinone[m]+H2O[m]+NADP(+)[m]	2-polyprenyl-3-methyl-6-methoxy-1,4-benzoquinone[m] + H+[m] + NADPH[m] + oxygen[m] => 2-polyprenyl-3-methyl-5-hydroxy-6-methoxy-1,4-benzoquinone[m] + H2O[m] + NADP(+)[m]		(KLMA_20608)	0	1000			kegg.reaction/R08775	Ubiquinone and other terpenoid-quinone biosynthesis		Reaction obtained from iOD907
	r_1051	2-polyprenyl-3-methyl-5-hydroxy-6-methoxy-1,4-benzoquinone[m]+S-adenosyl-L-methionine[m] => S-adenosyl-L-homocysteine[m]+ubiquinone-6[m]	2-polyprenyl-3-methyl-5-hydroxy-6-methoxy-1,4-benzoquinone[m] + S-adenosyl-L-methionine[m] => S-adenosyl-L-homocysteine[m] + ubiquinone-6[m]		(KLMA_10163)	0	1000				Ubiquinone and other terpenoid-quinone biosynthesis		Reaction obtained from iOD907
	r_1052	(2E,6E)-farnesyl-diphosphate:isopentenyl-diphosphate farnesyltranstransferase (adding 3 isopentenyl units)	farnesyl diphosphate[c] + 3 H+[c] + 3 isopentenyl diphosphate[c] => 3 diphosphate[c] + hexaprenyl diphosphate[c]	2.5.1.83	(KLMA_60114)	0	1000			kegg.reaction/R09245	Terpenoid backbone biosynthesis		Reaction obtained from KEGG
	r_1053	geranylgeranyl-diphosphate:isopentenyl-diphosphate transferase (adding 2 isopentenyl units)	geranylgeranyl diphosphate[c] + 3 H+[c] + 2 isopentenyl diphosphate[c] => 2 diphosphate[c] + hexaprenyl diphosphate[c]	2.5.1.82	(KLMA_60114)	0	1000			kegg.reaction/R09246	Terpenoid backbone biosynthesis		Reaction obtained from KEGG
	r_1054	ATP:(R)-5-diphosphomevalonate carboxy-lyase (adding ATP; isopentenyl-diphosphate-forming);	(R)-5-diphosphomevalonic acid[c] + ATP[c] => ADP[c] + carbon dioxide[c] + isopentenyl diphosphate[c] + phosphate[c]	4.1.1.33	(KLMA_20246)	0	1000			kegg.reaction/R01121	Terpenoid backbone biosynthesis		Reaction obtained from iOD907
	r_1055	Isopentenyl-diphosphate delta3-delta2-isomerase	isopentenyl diphosphate[c] <=> prenyl diphosphate[c]	5.3.3.2	(KLMA_50036)	-1000	1000			kegg.reaction/R01123	Terpenoid backbone biosynthesis		Reaction obtained from iOD907
	r_1056	Dimethylallyl-diphosphate:isopentenyl-diphosphate dimethylallyltranstransferase	isopentenyl diphosphate[c] + prenyl diphosphate[c] => diphosphate[c] + geranyl diphosphate[c]	2.5.1.1	(KLMA_10752) or (KLMA_10389)	0	1000			kegg.reaction/R01658	Terpenoid backbone biosynthesis		Reaction obtained from iOD907
	r_1057	Geranyl-diphosphate:isopentenyl-diphosphate geranyltrans-transferase	geranyl diphosphate[c] + isopentenyl diphosphate[c] => diphosphate[c] + farnesyl diphosphate[c]	2.5.1.10	(KLMA_10752) or (KLMA_10389)	0	1000			kegg.reaction/R02003	Terpenoid backbone biosynthesis		Reaction obtained from iOD907
	r_1058	trans,trans-Farnesyl-diphosphate:isopentenyl-diphosphate farnesyltranstransferase	farnesyl diphosphate[c] + isopentenyl diphosphate[c] => diphosphate[c] + geranylgeranyl diphosphate[c]	2.5.1.29	(KLMA_10752)	0	1000			kegg.reaction/R02061	Terpenoid backbone biosynthesis		Reaction obtained from iOD907
	r_1059	(R)-Mevalonate:NADP+ oxidoreductase (CoA acylating)	3-hydroxy-3-methylglutaryl-CoA[c] + H+[c] + 2 NADPH[c] => (R)-mevalonate[c] + coenzyme A[c] + 2 NADP(+)[c]	1.1.1.34	(KLMA_40445)	0	1000			kegg.reaction/R02082	Terpenoid backbone biosynthesis		Reaction obtained from iOD907
	r_1060	ATP:(R)-mevalonate 5-phosphotransferase	(R)-mevalonate[c] + ATP[c] => (R)-5-phosphomevalonic acid[c] + ADP[c] + H+[c]	2.7.1.36	(KLMA_40418)	0	1000			kegg.reaction/R02245	Terpenoid backbone biosynthesis		Reaction obtained from iOD907
	r_1061	ATP:(R)-5-phosphomevalonate phosphotransferase	(R)-5-phosphomevalonic acid[c] + ATP[c] => (R)-5-diphosphomevalonic acid[c] + ADP[c]	2.7.4.2	(KLMA_10313)	0	1000			kegg.reaction/R03245	Terpenoid backbone biosynthesis		Reaction obtained from iOD907
	r_1062	(2E,6E)-farnesyl-diphosphate:isopentenyl-diphosphate cistransferase (adding 8 isopentenyl units)	farnesyl diphosphate[c] + 8 isopentenyl diphosphate[c] <=> di-trans,poly-cis-Undecaprenyl diphosphate[c] + 8 diphosphate[c]	2.5.1.31	(KLMA_60506)	-1000	1000			kegg.reaction/R06447	Terpenoid backbone biosynthesis		Reaction obtained from iOD907
	r_1063	delta2-isopentenyl-diphosphate:tRNA isopentenyltransferase	diphosphate[c] + tRNA containing 6-isopentenyladenosine[c] <=> prenyl diphosphate[c] + tRNA[c]	2.5.1.75	(KLMA_40426)	-1000	1000			kegg.reaction/R01122	Zeatin biosynthesis		Reaction obtained from KEGG
	r_1064	delta2-isopentenyl-diphosphate:tRNA isopentenyltransferase	diphosphate[m] + tRNA containing 6-isopentenyladenosine[m] <=> prenyl diphosphate[m] + tRNA[m]	2.5.1.75	(KLMA_40426)	-1000	1000			kegg.reaction/R01122	Zeatin biosynthesis		Reaction obtained from KEGG
	r_1065	cis-2-methyl-5-isopropylhexa-2,5-dienoyl-CoA[c]+H2O[c]<=>3-hydroxy-2,6-dimethyl-5-methylene-heptanoyl-CoA[c]	cis-2-methyl-5-isopropylhexa-2,5-dienoyl-CoA[c] + H2O[c] <=> 3-hydroxy-2,6-dimethyl-5-methylene-heptanoyl-CoA[c]		(KLMA_70426)	-1000	1000			kegg.reaction/R06411	Limonene and pinene degradation		Reaction obtained from iOD907
	r_1066	H2O[c]+trans-2-methyl-5-isopropylhexa-2,5-dienoyl-CoA[c]<=>3-hydroxy-2,6-dimethyl-5-methylene-heptanoyl-CoA[c]	H2O[c] + trans-2-methyl-5-isopropylhexa-2,5-dienoyl-CoA[c] <=> 3-hydroxy-2,6-dimethyl-5-methylene-heptanoyl-CoA[c]		(KLMA_70426)	-1000	1000			kegg.reaction/R06412	Limonene and pinene degradation		Reaction obtained from iOD907
	r_1067	3-hydroxy-5-methylhex-4-enoyl-CoA hydro-lyase	(2E)-5-methylhexa-2,4-dienoyl-CoA[c] + H2O[c] <=> 3-hydroxy-5-methylhex-4-enoyl-CoA[c]	4.2.1.17	(KLMA_70426)	-1000	1000			kegg.reaction/R08093	Geraniol degradation		Reaction obtained from iOD907
	r_1068	3-hydroxy-5-methylhex-4-enoyl-CoA:NAD+ oxidoreductase	3-hydroxy-5-methylhex-4-enoyl-CoA[c] + NAD[c] <=> 5-methyl-3-oxo-4-hexenoyl-CoA[c] + H+[c] + NADH[c]	1.1.1.35	(KLMA_70426) or (KLMA_30357)	-1000	1000			kegg.reaction/R08094	Geraniol degradation		Reaction obtained from iOD907
	r_1069	Acetyl-CoA:carbon-dioxide ligase (ADP-forming)	acetyl-CoA[c] + ATP[c] + bicarbonate[c] => ADP[c] + H+[c] + malonyl-CoA[c] + phosphate[c]	6.4.1.2	(KLMA_60469)	0	1000			kegg.reaction/R00742	Tetracycline biosynthesis		Reaction obtained from iOD907
	r_1070	ATP:D-glucose 6-phosphotransferase	ATP[c] + D-glucose[c] + H+[c] => ADP[c] + D-glucose 6-phosphate[c]	2.7.1.1;2.7.1.2	(KLMA_10051)	0	1000			kegg.reaction/R00299	Streptomycin biosynthesis		Reaction obtained from iOD907
	r_1071	1D-myo-inositol-3-phosphate lyase (isomerizing)	D-glucose 6-phosphate[c] <=> 1D-myo-inositol 3-phosphate[c] + 2 H+[c]	5.5.1.4	(KLMA_50488)	-1000	1000			kegg.reaction/R07324	Streptomycin biosynthesis		Reaction obtained from iOD907
	r_1072	alpha-D-glucose 1,6-phosphomutase	D-glucose 1-phosphate[c] + 2 H+[c] <=> D-glucose 6-phosphate[c]	5.4.2.2;5.4.2.5	(KLMA_30099) or (KLMA_80051)	-1000	1000			kegg.reaction/R08639	Streptomycin biosynthesis		Reaction obtained from iOD907
	r_1073	4-Nitrophenyl phosphate phosphohydrolase	4-nitrophenyl phosphate[c] + H2O[c] => 4-nitrophenol[c] + phosphate[c]	3.1.3.1;3.1.3.2;3.1.3.41	(KLMA_50608) or (KLMA_70377)	0	1000			kegg.reaction/R03024	Aminobenzoate degradation		Reaction obtained from KEGG
	r_1074	4-Nitrophenyl phosphate phosphohydrolase	4-nitrophenyl phosphate[m] + H2O[m] => 4-nitrophenol[m] + phosphate[m]	3.1.3.1;3.1.3.2;3.1.3.41	(KLMA_50608) or (KLMA_70377)	0	1000			kegg.reaction/R03024	Aminobenzoate degradation		Reaction obtained from KEGG
	r_1075	Acylamide aminohydrolase	benzamide[c] + H+[c] + H2O[c] <=> ammonium[c] + benzoate[c]	3.5.1.4	(KLMA_50328) or (KLMA_20827) or (KLMA_20834) or (KLMA_80318)	-1000	1000			kegg.reaction/R05590	Aminobenzoate degradation		Reaction obtained from KEGG
	r_1076	Parathion,reduced-flavoprotein:oxygen oxidoreductase	oxygen[r] + parathion[r] + reduced flavoprotein[r] <=> H2O[r] + oxidized flavoprotein[r] + paraoxon[r] + polysulphur[r]	1.14.14.1	(KLMA_10298)	-1000	1000			kegg.reaction/R05259	Aminobenzoate degradation		Reaction obtained from KEGG
	r_1077	4-fluoromuconolactone lactonohydrolase	4-fluoromuconolactone[c] + H2O[c] <=> 2-maleylacetate[c] + hydrofluoric acid[c]	3.1.1.45	(KLMA_20377)	-1000	1000			kegg.reaction/R08121	Fluorobenzoate degradation		Reaction obtained from KEGG
	r_1078	5-fluoromuconolactone lactonohydrolase	5-fluoromuconolactone[c] + H2O[c] <=> 2-maleylacetate[c] + hydrofluoric acid[c]	3.1.1.45	(KLMA_20377)	-1000	1000			kegg.reaction/R08120	Fluorobenzoate degradation		Reaction obtained from KEGG
	r_1079	4-Carboxymethylenebut-2-en-4-olide lactonohydrolase	cis-4-carboxymethylenebut-2-en-4-olide[c] + H2O[c] <=> 2-maleylacetate[c]	3.1.1.45	(KLMA_20377)	-1000	1000			kegg.reaction/R03893	Chlorocyclohexane and chlorobenzene degradation		Reaction obtained from KEGG
	r_1080	4-carboxymethylenebut-2-en-4-olide lactonohydrolase	H2O[c] + trans-4-carboxymethylenebut-2-en-4-olide[c] <=> 2-maleylacetate[c]	3.1.1.45	(KLMA_20377)	-1000	1000			kegg.reaction/R06838	Chlorocyclohexane and chlorobenzene degradation		Reaction obtained from KEGG
	r_1081	(3S)-3-Hydroxyacyl-CoA:NAD+ oxidoreductase	(hydroxymethylphenyl)succinyl-CoA[c] + NAD[c] <=> benzoylsuccinyl-CoA[c] + H+[c] + NADH[c]	1.1.1.35	(KLMA_70426) or (KLMA_30357)	-1000	1000			kegg.reaction/R05575	Toluene degradation		Reaction obtained from iOD907
	r_1082	acrylic acid[c]+ammonium[c]<=>acrylamide[c]+H2O[c]+H+[c]	acrylic acid[c] + ammonium[c] <=> acrylamide[c] + H+[c] + H2O[c]	3.5.1.4	(KLMA_50328) or (KLMA_20827) or (KLMA_20834) or (KLMA_80318)	-1000	1000			kegg.reaction/R05551	Styrene degradation		Reaction obtained from KEGG
	r_1083	6-oxohexanoate:NADP oxidoreductase	adipate semialdehyde[c] + H2O[c] + NADP(+)[c] <=> adipate[c] + H+[c] + NADPH[c]	1.2.1.4;1.2.1.63	(KLMA_20673) or (KLMA_50012) or (KLMA_40404) or (KLMA_10742) or (KLMA_20672)	-1000	1000			kegg.reaction/R05099	Caprolactam degradation		Reaction obtained from iOD907
	r_1084	6-Hydroxyhexanoate:NADP+ oxidoreductase	6-hydroxyhexanoic acid[c] + NADP(+)[c] <=> adipate semialdehyde[c] + H+[c] + NADPH[c]	1.1.1.2	(KLMA_40102) or (KLMA_40220) or (KLMA_80306) or (KLMA_20158) or (KLMA_80339) or (KLMA_60425)	-1000	1000			kegg.reaction/R05231	Caprolactam degradation		Reaction obtained from iOD907
	r_1085	(S)-3-hydroxyacyl-CoA:NAD+ oxidoreductase	(3S)-3-hydroxyadipyl-CoA[c] + NAD[c] <=> 3-oxoadipyl-CoA[c] + H+[c] + NADH[c]	1.1.1.35	(KLMA_70426) or (KLMA_30357)	-1000	1000			kegg.reaction/R06941	Caprolactam degradation		Reaction obtained from iOD907
	r_1086	(3S)-3-hydroxyacyl-CoA hydro-lyase	5-carboxy-2-pentenoyl-CoA[c] + H2O[c] <=> (3S)-3-hydroxyadipyl-CoA[c]	4.2.1.17	(KLMA_70426)	-1000	1000			kegg.reaction/R06942	Caprolactam degradation		Reaction obtained from iOD907
	r_1087	1-naphthaldehyde[c]+H2O[c]+NAD[c]<=>1-naphthoic acid[c]+H+[c]+NADH[c]	1-naphthaldehyde[c] + H2O[c] + NAD[c] <=> 1-naphthoic acid[c] + H+[c] + NADH[c]	1.2.1.-	(KLMA_30421)	-1000	1000			kegg.reaction/R06918	Naphthalene degradation		Reaction obtained from KEGG
	r_1088	2-naphthaldehyde[c]+H2O[c]+NAD[c]<=>2-naphthoic acid[c]+H+[c]+NADH[c]	2-naphthaldehyde[c] + H2O[c] + NAD[c] <=> 2-naphthoic acid[c] + H+[c] + NADH[c]	1.2.1.-	(KLMA_30421)	-1000	1000			kegg.reaction/R06928	Naphthalene degradation		Reaction obtained from KEGG
	r_1089	4-glutathionyl cyclophosphamide hydrolase	aldophosphamide[c] + glutathione[c] => 4-glutathionyl cyclophosphamide[c] + H+[c] + H2O[c]	2.5.1.18	(KLMA_50619)	0	1000			kegg.reaction/R08280	Drug metabolism - cytochrome P450		Reaction obtained from KEGG
	r_1090	tamoxifen,NADPH:oxygen oxidoreductase (N-oxide-forming)	H+[c] + NADPH[c] + oxygen[c] + tamoxifen[c] => H2O[c] + NADP(+)[c] + tamoxifen N-oxide[c]	1.14.13.8	(KLMA_10464) or (KLMA_20781) or (KLMA_30019) or (KLMA_40153)	0	1000			kegg.reaction/R08266	Drug metabolism - cytochrome P450		Reaction obtained from iOD907
	r_1091	carboxyphosphamide:NAD+ oxidoreductase	aldophosphamide[c] + H2O[c] + NAD[c] <=> carboxyphosphamide[c] + H+[c] + NADH[c]	1.2.1.5	(KLMA_20673) or (KLMA_50012) or (KLMA_40404) or (KLMA_10742) or (KLMA_20672)	-1000	1000			kegg.reaction/R08282	Drug metabolism - cytochrome P450		Reaction obtained from iOD907
	r_1092	carboxyphosphamide:NAD+ oxidoreductase	aldophosphamide[m] + H2O[m] + NAD[m] <=> carboxyphosphamide[m] + H+[m] + NADH[m]	1.2.1.5	(KLMA_20673) or (KLMA_50012) or (KLMA_40404) or (KLMA_10742) or (KLMA_20672)	-1000	1000			kegg.reaction/R08282	Drug metabolism - cytochrome P450		Reaction obtained from iOD907
	r_1093	carboxyphosphamide:NADP+ oxidoreductase	aldophosphamide[c] + H2O[c] + NADP(+)[c] <=> carboxyphosphamide[c] + H+[c] + NADPH[c]	1.2.1.5	(KLMA_20673) or (KLMA_50012) or (KLMA_40404) or (KLMA_10742) or (KLMA_20672)	-1000	1000			kegg.reaction/R08283	Drug metabolism - cytochrome P450		Reaction obtained from iOD907
	r_1094	carboxyphosphamide:NADP+ oxidoreductase	aldophosphamide[m] + H2O[m] + NADP(+)[m] <=> carboxyphosphamide[m] + H+[m] + NADPH[m]	1.2.1.5	(KLMA_20673) or (KLMA_50012) or (KLMA_40404) or (KLMA_10742) or (KLMA_20672)	-1000	1000			kegg.reaction/R08283	Drug metabolism - cytochrome P450		Reaction obtained from iOD907
	r_1095	5,6-dihydro-5-fluorouracil amidohydrolase	5,6-dihydro-5-fluorouracil[c] + H2O[c] => alpha-fluoro-beta-ureidopropionic acid[c]	3.5.2.2	(KLMA_60002)	0	1000			kegg.reaction/R08227	Drug metabolism - other enzymes		Reaction obtained from KEGG
	r_1096	ATP:5-fluorouridine 5'-phosphotransferase	5-fluorouridine[c] + ATP[c] <=> 5-fluorouridine monophosphate[c] + ADP[c] + H+[c]	2.7.1.48	(KLMA_50229) or (KLMA_60464)	-1000	1000			kegg.reaction/R08232	Drug metabolism - other enzymes		Reaction obtained from iOD907
	r_1097	L-Cysteine:tRNA(Cys) ligase (AMP-forming)	ATP[c] + L-cysteine[c] + tRNA(Cys), cytoplasmic[c] => AMP[c] + Cys-tRNA(Cys)[c] + diphosphate[c]	6.1.1.16	(KLMA_10137)	0	1000			kegg.reaction/R03650	Aminoacyl-tRNA biosynthesis		Reaction obtained from KEGG
	r_1098	L-Cysteine:tRNA(Cys) ligase (AMP-forming)	ATP[m] + L-cysteine[m] + tRNA(Cys), mitochondrial[m] => AMP[m] + Cys-tRNA(Cys)[m] + diphosphate[m]	6.1.1.16	(KLMA_10137)	0	1000			kegg.reaction/R03650	Aminoacyl-tRNA biosynthesis		Reaction obtained from KEGG
	r_1099	L-Histidine:tRNA(His) ligase (AMP-forming)	ATP[c] + L-histidine[c] + tRNA(His), cytoplasmic[c] => AMP[c] + diphosphate[c] + His-tRNA(His)[c]	6.1.1.21	(KLMA_70127)	0	1000			kegg.reaction/R03655	Aminoacyl-tRNA biosynthesis		Reaction obtained from KEGG
	r_1100	L-Histidine:tRNA(His) ligase (AMP-forming)	ATP[m] + L-histidine[m] + tRNA(His), mitochondrial[m] => AMP[m] + diphosphate[m] + His-tRNA(His)[m]	6.1.1.21	(KLMA_70127)	0	1000			kegg.reaction/R03655	Aminoacyl-tRNA biosynthesis		Reaction obtained from KEGG
	r_1101	L-Tyrosine:tRNA(Tyr) ligase (AMP-forming)	ATP[c] + L-tyrosine[c] + tRNA(Tyr), cytoplasmic[c] => AMP[c] + diphosphate[c] + Tyr-tRNA(Tyr)[c]	6.1.1.1	(KLMA_10797) or (KLMA_30211)	0	1000			kegg.reaction/R02918	Aminoacyl-tRNA biosynthesis		Reaction obtained from iOD907
	r_1102	L-Alanine:tRNA(Ala) ligase (AMP-forming)	ATP[c] + L-alanine[c] + tRNA(Ala), cytoplasmic[c] => Ala-tRNA(Ala)[c] + AMP[c] + diphosphate[c] + H+[c]	6.1.1.7	(KLMA_50104)	0	1000			kegg.reaction/R03038	Aminoacyl-tRNA biosynthesis		Reaction obtained from iOD907
	r_1103	L-Asparagine:tRNA(Asn) ligase (AMP-forming)	ATP[c] + L-asparagine[c] + tRNA(Asn), cytoplasmic[c] => AMP[c] + Asn-tRNA(Asn)[c] + diphosphate[c]	6.1.1.22	(KLMA_10434) or (KLMA_10564)	0	1000			kegg.reaction/R03648	Aminoacyl-tRNA biosynthesis		Reaction obtained from iOD907
	r_1104	L-Glutamine:tRNA(Gln) ligase (AMP-forming)	ATP[c] + L-glutamine[c] + tRNA(Gln), cytoplasmic[c] => AMP[c] + diphosphate[c] + Gln-tRNA(Gln)[c] + H+[c]	6.1.1.18	(KLMA_40191)	0	1000			kegg.reaction/R03652	Aminoacyl-tRNA biosynthesis		Reaction obtained from iOD907
	r_1105	glycine:tRNA(Gly) ligase (AMP-forming)	ATP[c] + L-glycine[c] + tRNA(Gly), cytoplasmic[c] => AMP[c] + diphosphate[c] + Gly-tRNA(Gly)[c] + H+[c]	6.1.1.14	(KLMA_80312)	0	1000			kegg.reaction/R03654	Aminoacyl-tRNA biosynthesis		Reaction obtained from iOD907
	r_1106	L-Lysine:tRNALys ligase (AMP-forming)	ATP[c] + L-lysine[c] + tRNA(Lys), cytoplasmic[c] => AMP[c] + diphosphate[c] + Lys-tRNA(Lys)[c]	6.1.1.6	(KLMA_40122) or (KLMA_60527)	0	1000			kegg.reaction/R03658	Aminoacyl-tRNA biosynthesis		Reaction obtained from iOD907
	r_1107	L-Methionine:tRNAMet ligase (AMP-forming)	ATP[c] + L-methionine[c] + tRNA(Met), cytoplasmic[c] => AMP[c] + diphosphate[c] + Met-tRNA(Met)[c]	6.1.1.10	(KLMA_10483) or (KLMA_30196)	0	1000			kegg.reaction/R03659	Aminoacyl-tRNA biosynthesis		Reaction obtained from iOD907
	r_1108	L-Phenylalanine:tRNA(Ala) ligase (AMP-forming)	ATP[c] + L-phenylalanine[c] + tRNA(Phe), cytoplasmic[c] => AMP[c] + diphosphate[c] + Phe-tRNA(Phe)[c]	6.1.1.20	(KLMA_20493) or (KLMA_60301) or (KLMA_70339)	0	1000			kegg.reaction/R03660	Aminoacyl-tRNA biosynthesis		Reaction obtained from iOD907
	r_1109	L-proline:tRNA(Pro) ligase (AMP-forming)	ATP[c] + L-proline[c] + tRNA(Pro), cytoplasmic[c] => AMP[c] + diphosphate[c] + H+[c] + Pro-tRNA(Pro)[c]	6.1.1.15	(KLMA_80336) or (KLMA_10435)	0	1000			kegg.reaction/R03661	Aminoacyl-tRNA biosynthesis		Reaction obtained from iOD907
	r_1110	L-Serine:tRNA(Ser) ligase (AMP-forming)	ATP[c] + L-serine[c] + tRNA(Ser), cytoplasmic[c] => AMP[c] + diphosphate[c] + H+[c] + Ser-tRNA(Ser)[c]	6.1.1.11	(KLMA_20559) or (KLMA_10524)	0	1000			kegg.reaction/R03662	Aminoacyl-tRNA biosynthesis		Reaction obtained from iOD907
	r_1111	L-Threonine:tRNA(Thr) ligase (AMP-forming)	ATP[c] + L-threonine[c] + tRNA(Thr), cytoplasmic[c] => AMP[c] + diphosphate[c] + Thr-tRNA(Thr)[c]	6.1.1.3	(KLMA_10626) or (KLMA_60476)	0	1000			kegg.reaction/R03663	Aminoacyl-tRNA biosynthesis		Reaction obtained from iOD907
	r_1112	Glu-tRNA(Gln):L-glutamine amido-ligase(ADP-forming)	ATP[c] + H2O[c] + L-glutamine[c] + L-glutamyl-tRNA(Gln)[c] => ADP[c] + Gln-tRNA(Gln)[c] + 2 H+[c] + L-glutamate[c] + phosphate[c]	6.3.5.7	(KLMA_10493) or (KLMA_80375)	0	1000			kegg.reaction/R03905	Aminoacyl-tRNA biosynthesis		Reaction obtained from iOD907
	r_1113	L-Aspartate:tRNA(Asp) ligase (AMP-forming)	ATP[c] + L-aspartate[c] + tRNA(Asp), cytoplasmic[c] => AMP[c] + Asp-tRNA(Asp)[c] + diphosphate[c]	6.1.1.12;6.1.1.23	(KLMA_10670) or (KLMA_10807)	0	1000			kegg.reaction/R05577	Aminoacyl-tRNA biosynthesis		Reaction obtained from iOD907
	r_1114	Fructose 1-6-biphosphate conversions (beta-D-Fructose1,6-phosphate=>Fructose1,6-phosphate)	beta-D-fructose 1,6-bisphosphate[c] + 4 H+[c] => D-fructose 1,6-bisphosphate[c]			0	1000				Isomerization reactions		Reaction obtained from iOD907
	r_1115	Fructose 6-phosphate conversions (beta-D-Fructose6-phosphate=>Fructose6-phosphate)	beta-D-fructose 6-phosphate[c] => D-fructose 6-phosphate[c]			0	1000				Isomerization reactions		Reaction obtained from iOD907
	r_1116	Fructose conversions (beta-D-Fructose=>D-Fructose)	beta-D-fructose[c] => D-fructose[c]			0	1000				Isomerization reactions		Reaction obtained from iOD907
	r_1117	(3R)-3-Hydroxyacyl-CoA hydro-lyase	(3R)-3-hydroxyacyl-CoA[c] <=> cis-2,3-dehydroacyl-CoA[c] + H2O[c]	4.2.1.17	(KLMA_70426)	-1000	1000			kegg.reaction/R03224	Other reactions		Reaction obtained from iOD907
	r_1118	(3R)-3-Hydroxyacyl-CoA:NADP+ oxidoreductase	(3R)-3-hydroxyacyl-CoA[c] + NADP(+)[c] <=> 3-oxoacyl-CoA[c] + H+[c] + NADPH[c]	1.1.1.36	(KLMA_30357)	-1000	1000			kegg.reaction/R01779	Other reactions		Reaction obtained from iOD907
	r_1119	[eIF5A-precursor]-deoxyhypusine:NAD+ oxidoreductase	H+[c] + N-(4-aminobutylidene)-[eIF5A-precursor]-lysine[c] + NADH[c] <=> [eIF5A-precursor]-deoxyhypusine[c] + NAD[c]	2.5.1.46	(KLMA_70371)	-1000	1000			kegg.reaction/R07478	Other reactions		Reaction obtained from iOD907
	r_1120	1-Phosphatidyl-1D-myo-inositol 3,4-bisphosphate 3-phosphohydrolase	1-phosphatidyl-1D-myo-inositol 3,4-bisphosphate[c] + H2O[c] <=> 1-phosphatidyl-1D-myo-inositol 4-phosphate[c] + phosphate[c]	3.1.3.64	(KLMA_30028) or (KLMA_70102)	-1000	1000			kegg.reaction/R06875	Other reactions		Reaction obtained from iOD907
	r_1121	1,2-Diacyl-sn-glycerol acylhydrolase	1,2-diacyl-sn-glycerol[r] + H2O[r] => 2-acylglycerol[r] + fatty acid[r]	3.1.1.3	(KLMA_30505) or (KLMA_60413) or (KLMA_60415) or (KLMA_60426) or (KLMA_10741) or (KLMA_10124) or (KLMA_10508) or (KLMA_10402)	0	1000			kegg.reaction/R02688	Other reactions		Reaction obtained from iOD907
	r_1122	1D-myo-inositol 1,4,5-trisphosphate[c]+2 ATP[c] => 2 ADP[c]+myo-inositol 1,3,4,5,6-pentakisphosphate[c]	1D-myo-inositol 1,4,5-trisphosphate[c] + 2 ATP[c] => 2 ADP[c] + 2 H+[c] + myo-inositol 1,3,4,5,6-pentakisphosphate[c]		(KLMA_50536)	0	1000			kegg.reaction/R10065	Other reactions		Reaction obtained from iOD907
	r_1123	2 2-oxoglutarate[c]+2 oxygen[c]+protein N6,N6-dimethyl-L-lysine[c] => 2 carbon dioxide[c]+2 formaldehyde[c]+protein lysine[c]+2 succinate[c]	2 2-oxoglutarate[c] + 2 oxygen[c] + protein N6,N6-dimethyl-L-lysine[c] => 2 carbon dioxide[c] + 2 formaldehyde[c] + protein lysine[c] + 2 succinate[c]		(KLMA_40344)	0	1000			kegg.reaction/R10056	Other reactions		Reaction obtained from iOD907
	r_1124	2 ATP[c]+bicarbonate[c]+ammonium[c]<=> 2 ADP[c]+carbamoyl phosphate[c]+phosphate[c]	ammonium[c] + 2 ATP[c] + bicarbonate[c] <=> 2 ADP[c] + carbamoyl phosphate[c] + 2 H+[c] + phosphate[c]	6.3.5.5	(KLMA_60286) or (KLMA_80178) or (KLMA_60037)	-1000	1000			kegg.reaction/R07641	Other reactions		Reaction obtained from iOD907
	r_1125	2 ATP[m]+bicarbonate[m]+ammonium[m]<=>2 ADP[m]+carbamoyl phosphate[m]+phosphate[m]	ammonium[m] + 2 ATP[m] + bicarbonate[m] <=> 2 ADP[m] + carbamoyl phosphate[m] + 2 H+[m] + phosphate[m]	6.3.5.5	(KLMA_60286) or (KLMA_80178) or (KLMA_60037)	-1000	1000			kegg.reaction/R07641	Other reactions		Reaction obtained from iOD907
	r_1126	2 H+[c]+2 S-adenosyl-L-methionine[c] + uroporphyrin III[c] => 2 S-adenosyl-L-homocysteine[c]+sirohydrochlorin[c]	2 H+[c] + 2 S-adenosyl-L-methionine[c] + uroporphyrin III[c] => 2 S-adenosyl-L-homocysteine[c] + sirohydrochlorin[c]		(KLMA_30250)	0	1000			kegg.reaction/R03950	Other reactions		Reaction obtained from iOD907
	r_1127	2-acylglycerol acylhydrolase	2-acylglycerol[c] + H2O[c] => fatty acid[c] + glycerol[c]	3.1.1.23	(KLMA_50217)	0	1000			kegg.reaction/R01352	Other reactions		Reaction obtained from iOD907
	r_1128	2-acylglycerol[r]+acyl-CoA[r] => coenzyme A[r]+diglyceride[r]	2-acylglycerol[r] + acyl-CoA[r] => coenzyme A[r] + diglyceride[r]		(KLMA_20208)	0	1000			kegg.reaction/R01368	Other reactions		Reaction obtained from iOD907
	r_1129	2-Aminoacrylate aminohydrolase	dehydroalanine[c] + H2O[c] => ammonium[c] + pyruvate[c]	4.3.1.17	(KLMA_10018) or (KLMA_20637)	0	1000			kegg.reaction/R08698	Other reactions		Reaction obtained from iOD907
	r_1130	2-Aminoacrylate aminohydrolase	dehydroalanine[m] + H2O[m] => ammonium[m] + pyruvate[m]	4.3.1.17	(KLMA_10018) or (KLMA_20637)	0	1000			kegg.reaction/R08698	Other reactions		Reaction obtained from iOD907
	r_1131	2-Aminobut-2-enoate aminohydrolase (spontaneous)	2-aminobut-2-enoate[c] + H+[c] + H2O[c] <=> 2-oxobutanoate[c] + ammonium[c]	4.4.1.1;4.4.1.2;4.4.1.11	(KLMA_20354) or (KLMA_80406)	-1000	1000			kegg.reaction/R08637	Other reactions		Reaction obtained from iOD907
	r_1132	2-dehydropantoate formaldehyde-lyase (3-methyl-2-oxobutanoate-forming)	2-dehydropantoate[c] <=> 3-methyl-2-oxobutanoate[c] + formaldehyde[c]	2.1.2.11;4.1.2.12	(KLMA_10804)	-1000	1000			kegg.reaction/R01216	Other reactions		Reaction obtained from iOD907
	r_1133	2-oxoglutarate[c]+oxygen[c]+protein N6-methyl-L-lysine[c] => carbon dioxide[c]+formaldehyde[c]+protein lysine[c]+succinate[c]	2-oxoglutarate[c] + oxygen[c] + protein N6-methyl-L-lysine[c] => carbon dioxide[c] + formaldehyde[c] + protein lysine[c] + succinate[c]		(KLMA_40344)	0	1000			kegg.reaction/R09511	Other reactions		Reaction obtained from iOD907
	r_1134	2-oxoglutarate[c]+oxygen[c]+protein N6,N6-dimethyl-L-lysine[c] => carbon dioxide[c]+formaldehyde[c]+protein N6-methyl-L-lysine[c]+succinate[c]	2-oxoglutarate[c] + oxygen[c] + protein N6,N6-dimethyl-L-lysine[c] => carbon dioxide[c] + formaldehyde[c] + protein N6-methyl-L-lysine[c] + succinate[c]		(KLMA_40344)	0	1000			kegg.reaction/R09510	Other reactions		Reaction obtained from iOD907
	r_1135	3alpha,7alpha-Dihydroxy-5beta-cholestanate:CoA ligase (AMP-forming)	3alpha,7alpha-dihydroxy-5beta-cholestanate[c] + ATP[c] + coenzyme A[c] => 3alpha,7alpha-dihydroxy-5beta-cholestanoyl-CoA[c] + AMP[c] + diphosphate[c]	6.2.1.7;6.2.1.28	(KLMA_50235)	0	1000			kegg.reaction/R04507	Other reactions		Reaction obtained from KEGG
	r_1136	3alpha,7alpha,26-trihydroxy-5beta-cholestane[c]+NAD[c]<=>3alpha,7alpha-dihydroxy-5beta-cholestan-26-al[c]+H+[c]+NADH[c]	3alpha,7alpha,26-trihydroxy-5beta-cholestane[c] + NAD[c] <=> 3alpha,7alpha-dihydroxy-5beta-cholestan-26-al[c] + H+[c] + NADH[c]	1.1.1.1	(KLMA_40102) or (KLMA_40220) or (KLMA_80306) or (KLMA_20158) or (KLMA_20005) or (KLMA_50315) or (KLMA_40624)	-1000	1000			kegg.reaction/R04805	Other reactions		Reaction obtained from iOD907
	r_1137	4-methyl-2-oxopentanoate decarboxylase	4-methyl-2-oxopentanoate[c] + H+[c] => 3-methylbutanal[c] + carbon dioxide[c]		(KLMA_40053)	0	1000				Other reactions		Reaction obtained from Yeast 7.6
	r_1138	Acetyl-CoA:carnitine O-acetyltransferase	(R)-carnitine[c] + acetyl-CoA[c] => coenzyme A[c] + O-acetylcarnitine[c]	2.3.1.7	(KLMA_30654) or (KLMA_10186) or (KLMA_60439)	0	1000			kegg.reaction/R02396	Other reactions		Reaction obtained from iOD907
	r_1139	Acetyl-CoA:carnitine O-acetyltransferase	(R)-carnitine[m] + acetyl-CoA[m] => coenzyme A[m] + O-acetylcarnitine[m]	2.3.1.7	(KLMA_30654) or (KLMA_10186) or (KLMA_60439)	0	1000			kegg.reaction/R02396	Other reactions		Reaction obtained from iOD907
	r_1140	acid phosphatase (secreted)	FMN[e] + H2O[e] => phosphate[e] + riboflavin[e]		(KLMA_10834) or (KLMA_20829)	0	1000			kegg.reaction/R00548	Other reactions		Reaction obtained from Yeast 7.6
	r_1141	acyl-CoA synthesis	ATP[c] + coenzyme A[c] + fatty acid[c] <=> acyl-CoA[c] + AMP[c] + diphosphate[c] + H+[c]		(KLMA_30088) or (KLMA_70312)	-1000	1000			kegg.reaction/R00390	Other reactions		Reaction obtained from iOD907
	r_1142	Adenosine 3',5'-bisphosphate 3'-phosphohydrolase	adenosine 3',5'-bismonophosphate[c] + H2O[c] => AMP[c] + phosphate[c]	3.1.3.7	(KLMA_60279)	0	1000			kegg.reaction/R00188	Other reactions		Reaction obtained from iOD907
	r_1143	alcohol acetyltransferase (isoamyl alcohol)	acetyl-CoA[c] + isoamylol[c] => coenzyme A[c] + isoamyl acetate[c]		(KLMA_30203)	0	1000				Other reactions		Reaction obtained from Yeast 7.6
	r_1144	alcohol acetyltransferase (isobutyl alcohol)	acetyl-CoA[c] + isobutanol[c] => coenzyme A[c] + isobutyl acetate[c]		(KLMA_30203)	0	1000				Other reactions		Reaction obtained from Yeast 7.6
	r_1145	aldehyde dehydrogenase (isoamyl alcohol, NAD)	3-methylbutanal[c] + H+[c] + NADH[c] => isoamylol[c] + NAD[c]		(KLMA_40102) or (KLMA_40220) or (KLMA_80306) or (KLMA_20158) or (KLMA_20005) or (KLMA_50315) or (KLMA_40624)	0	1000			kegg.reaction/R05685	Other reactions		Reaction obtained from Yeast 7.6
	r_1146	aldehyde dehydrogenase (isoamyl alcohol, NAD)	3-methylbutanal[m] + H+[m] + NADH[m] => isoamylol[m] + NAD[m]		(KLMA_40102) or (KLMA_40220) or (KLMA_80306) or (KLMA_20158) or (KLMA_20005) or (KLMA_50315) or (KLMA_40624)	0	1000			kegg.reaction/R05685	Other reactions		Reaction obtained from Yeast 7.6
	r_1147	aldehyde dehydrogenase (isoamyl alcohol, NADP)	3-methylbutanal[c] + H+[c] + NADPH[c] => isoamylol[c] + NADP(+)[c]		(KLMA_80339)	0	1000			kegg.reaction/R05686	Other reactions		Reaction obtained from Yeast 7.6
	r_1148	aldehyde dehydrogenase (isobutyl alcohol, NAD)	H+[c] + isobutyraldehyde[c] + NADH[c] => isobutanol[c] + NAD[c]		(KLMA_40102) or (KLMA_40220) or (KLMA_80306) or (KLMA_20158) or (KLMA_20005) or (KLMA_50315) or (KLMA_40624)	0	1000				Other reactions		Reaction obtained from Yeast 7.6
	r_1149	aldehyde dehydrogenase (isobutyl alcohol, NAD)	H+[m] + isobutyraldehyde[m] + NADH[m] => isobutanol[m] + NAD[m]		(KLMA_40102) or (KLMA_40220) or (KLMA_80306) or (KLMA_20158) or (KLMA_20005) or (KLMA_50315) or (KLMA_40624)	0	1000				Other reactions		Reaction obtained from Yeast 7.6
	r_1150	aldehyde dehydrogenase (isobutyl alcohol, NADP)	H+[c] + isobutyraldehyde[c] + NADPH[c] => isobutanol[c] + NADP(+)[c]		(KLMA_80339)	0	1000				Other reactions		Reaction obtained from Yeast 7.6
	r_1151	amylose[c]+phosphate[c]<=>D-glucose 1-phosphate[c]	amylose[c] + phosphate[c] <=> D-glucose 1-phosphate[c]		(KLMA_20256)	-1000	1000			kegg.reaction/R01821	Other reactions		Reaction obtained from iOD907
	r_1152	ATP diphosphohydrolase (phosphate-forming)	ATP[c] + 2 H2O[c] => AMP[c] + 2 H+[c] + 2 phosphate[c]	3.6.1.5	(KLMA_50381)	0	1000			kegg.reaction/R00085	Other reactions		Reaction obtained from iOD907
	r_1153	ATP:1D-myo-inositol-5-diphosphate-pentakisphosphate phosphotransferase	5-diphospho-1D-myo-inositol pentakisphosphate[c] + ATP[c] => 1D-myo-Inositol bisdiphosphate tetrakisphosphate[c] + ADP[c]	2.7.4.24	(KLMA_40523)	0	1000			kegg.reaction/R08964	Other reactions		Reaction obtained from KEGG
	r_1154	ATP:D-fructose 6-phosphotransferase	ATP[c] + D-fructose[c] => ADP[c] + D-fructose 6-phosphate[c] + H+[c]	2.7.1.1;2.7.1.4	(KLMA_60412)	0	1000			kegg.reaction/R00760	Other reactions		Reaction obtained from iOD907
	r_1155	ATP:NADH 2'-phosphotransferase	ATP[m] + NADH[m] => ADP[m] + H+[m] + NADPH[m]	2.7.1.86	(KLMA_60357)	0	1000			kegg.reaction/R00105	Other reactions		Reaction obtained from iOD907
	r_1156	ATP:tRNA adenylyltransferase	ATP[c] + H+[c] + tRNA with a 3 CC end[c] => diphosphate[c] + tRNA with a 3 CCA end[c]	2.7.7.72	(KLMA_30295)	0	1000			kegg.reaction/R09386	Other reactions		Reaction obtained from KEGG
	r_1157	beta-D-fructose-2,6-bisphosphate 2-phosphohydrolase	beta-D-fructose 2,6-bisphosphate[c] + H2O[c] => D-fructose 6-phosphate[c] + phosphate[c]	3.1.3.46	(KLMA_50258) or (KLMA_50193)	0	1000			kegg.reaction/R00763	Other reactions		Reaction obtained from iOD907
	r_1158	bicarbonate[c]+H+[c]<=>carbon dioxide[c]+H2O[c]	bicarbonate[c] + H+[c] <=> carbon dioxide[c] + H2O[c]		(KLMA_80142)	-1000	1000			kegg.reaction/R10092	Other reactions		Reaction obtained from iOD907
	r_1159	butanoate:NAD+ delta2-oxidoreductase	butanoic acid[c] + NAD[c] <=> 2-butenoate[c] + H+[c] + NADH[c]	1.3.1.31	(KLMA_10458) or (KLMA_10592)	-1000	1000			kegg.reaction/R01689	Other reactions		Reaction obtained from iOD907
	r_1160	carbonyl reductase	4-(N-nitrosomethylamino)-1-(3-pyridyl)-1-butanone[c] + H+[c] + NADPH[c] => 4-(methylnitrosamino)-1-(3-pyridyl)-1-butanol[c] + NADP(+)[c]	1.1.1.146;1.1.1.184;1.3.1.20	(KLMA_10783)	0	1000			kegg.reaction/R09420	Other reactions		Reaction obtained from KEGG
	r_1161	carbonyl reductase	4-(N-nitrosomethylamino)-1-(3-pyridyl)-1-butanone[m] + H+[m] + NADPH[m] => 4-(methylnitrosamino)-1-(3-pyridyl)-1-butanol[m] + NADP(+)[m]	1.1.1.146;1.1.1.184;1.3.1.20	(KLMA_10783)	0	1000			kegg.reaction/R09420	Other reactions		Reaction obtained from KEGG
	r_1162	crotonoyl-CoA[c]+H2O[c]<=>3-hydroxybutanoyl-CoA[c]	crotonoyl-CoA[c] + H2O[c] <=> 3-hydroxybutanoyl-CoA[c]	4.2.1.17	(KLMA_70426)	-1000	1000			kegg.reaction/R05595	Other reactions		Reaction obtained from iOD907
	r_1163	CTP,CTP,ATP:tRNA cytidylyl,cytidylyl,adenylyltransferase	ATP[c] + 2 CTP[c] + tRNA precursor[c] => 3 diphosphate[c] + tRNA with a 3 CCA end[c]	2.7.7.72	(KLMA_30295)	0	1000			kegg.reaction/R09382	Other reactions		Reaction obtained from KEGG
	r_1164	CTP:tRNA cytidylyltransferase	CTP[c] + tRNA precursor[c] => diphosphate[c] + tRNA with a 3 cytidine[c]	2.7.7.72	(KLMA_30295)	0	1000			kegg.reaction/R09383	Other reactions		Reaction obtained from KEGG
	r_1165	CTP:tRNA cytidylyltransferase	CTP[c] + H+[c] + tRNA with a 3 cytidine[c] => diphosphate[c] + tRNA with a 3 CC end[c]	2.7.7.72	(KLMA_30295)	0	1000			kegg.reaction/R09384	Other reactions		Reaction obtained from KEGG
	r_1166	D-alanine:oxygen oxidoreductase (deaminating)	D-alanine[c] + H2O[c] + oxygen[c] <=> ammonium[c] + hydrogen peroxide[c] + pyruvate[c]	1.4.3.3;1.4.3.19	(KLMA_10437) or (KLMA_20774) or (KLMA_30640)	-1000	1000			kegg.reaction/R05861	Other reactions		Reaction obtained from iOD907
	r_1167	D-Arabinose:NAD+ 1-oxidoreductase	D-arabinose[c] + NAD[c] <=> D-arabinono-1,4-lactone[c] + H+[c] + NADH[c]	1.1.1.116;1.1.1.117	(KLMA_30577) or (KLMA_40310)	-1000	1000			kegg.reaction/R01574	Other reactions		Reaction obtained from iOD907
	r_1168	D-Arabinose:NADP+ 1-oxidoreductase	D-arabinose[c] + NADP(+)[c] <=> D-arabinono-1,4-lactone[c] + H+[c] + NADPH[c]	1.1.1.117	(KLMA_30577)	-1000	1000			kegg.reaction/R01575	Other reactions		Reaction obtained from iOD907
	r_1169	D-fructose 1-phosphate[c]+H2O[c]=>D-fructose[c]+phosphate[c]	D-fructose 1-phosphate[c] + H2O[c] => D-fructose[c] + 2 H+[c] + phosphate[c]	3.1.3.68	(KLMA_30398)	0	1000			kegg.reaction/R08548	Other reactions		Reaction obtained from iOD907
	r_1170	D-Galactosyl-N-acetyl-D-galactosaminyl-(N-acetylneuraminyl)-D- galactosyl-D-glucosylceramide galactohydrolase	D-galactosyl-N-acetyl-D-galactosaminyl-(N-acetylneuraminyl)-D-galactosyl-D-glucosylceramide[c] + H2O[c] => D-galactose[c] + N-acetyl-D-galactosaminyl-(N-acetylneuraminyl)-D-galactosyl-D-glucosylceramide[c]	3.2.1.23	(KLMA_30009)	0	1000			kegg.reaction/R04633	Other reactions		Reaction obtained from iOD907
	r_1171	dehydrospermidine:[enzyme]-lysine N-4-aminobutylidenetransferase	[eIF5A-precursor]-lysine[c] + dehydrospermidine[c] + 2 H+[c] <=> N-(4-aminobutylidene)-[eIF5A-precursor]-lysine[c] + trimethylenediamine[c]	2.5.1.46	(KLMA_70371)	-1000	1000			kegg.reaction/R07479	Other reactions		Reaction obtained from iOD907
	r_1172	diphosphate phosphohydrolase;	diphosphate[c] + H2O[c] => H+[c] + 2 phosphate[c]	3.6.1.1	(KLMA_60131) or (KLMA_20062)	0	1000			kegg.reaction/R00004	Other reactions		Reaction obtained from iOD907
	r_1173	Dolichyl-diphosphooligosaccharide:protein-L-asparagine oligopolysaccharidotransferase	dolichyl diphosphooligosaccharide[c] + protein asparagine[c] <=> dolichyl diphosphate[c] + glycoprotein with the oligosaccharide chain attached by N-glycosyl linkage to protein L-asparagine[c] + H+[c]	2.4.1.119	(KLMA_50597) or (KLMA_20114) or (KLMA_80229) or (KLMA_80204) or (KLMA_40592) or (KLMA_30378) or (KLMA_50390)	-1000	1000			kegg.reaction/R04216	Other reactions		Reaction obtained from iOD907
	r_1174	endopolygalacturonase	H2O[e] + pectin[e] => D-galacturonate[e]		(KLMA_10516)	0	1000				Other reactions		Reaction obtained from Yeast 7.6
	r_1175	fatty-acid--CoA ligase (octanoate)	ATP[c] + coenzyme A[c] + octanoate[c] <=> AMP[c] + diphosphate[c] + octanoyl-CoA[c]		(KLMA_30088) or (KLMA_70312)	-1000	1000				Other reactions		Reaction obtained from Yeast 7.6
	r_1176	Fe2+:NAD+ oxidoreductase;	H+[c] + 2 iron[c] + NAD[c] <=> 2 Fe3+[c] + NADH[c]	1.16.1.7	(KLMA_70104) or (KLMA_60520) or (KLMA_50020) or (KLMA_70456) or (KLMA_20008) or (KLMA_60070)	-1000	1000			kegg.reaction/R00092	Other reactions		Reaction obtained from iOD907
	r_1177	ferrocytochrome-c:hydrogen-peroxide oxidoreductase	2 ferrocytochrome c[m] + 2 H+[m] + hydrogen peroxide[m] <=> 2 ferricytochrome c[m] + 2 H2O[m]	1.11.1.5	(KLMA_50260)	-1000	1000			kegg.reaction/R00017	Other reactions		Reaction obtained from iOD907
	r_1178	G00140[c]+phosphatidylethanolamine[c]<=>diglyceride[c]+G00141[c]	G00140[c] + phosphatidylethanolamine[c] <=> diglyceride[c] + G00141[c]		(KLMA_30302)	-1000	1000			kegg.reaction/R05923	Other reactions		Reaction obtained from KEGG
	r_1179	glutathione:NAD+ oxidoreductase	2 glutathione[m] + NAD[m] <=> glutathione disulfide[m] + H+[m] + NADH[m]	1.8.1.7	(KLMA_10787)	-1000	1000			kegg.reaction/R00094	Other reactions		Reaction obtained from iOD907
	r_1180	Glycerone phosphate phosphohydrolase	dihydroxyacetone phosphate[c] + H2O[c] => glycerone[c] + phosphate[c]	3.1.3.1;3.1.3.2	(KLMA_40003) or (KLMA_80301) or (KLMA_70377)	0	1000			kegg.reaction/R01010	Other reactions		Reaction obtained from iOD907
	r_1181	H2O[c]+steryl ester[c] => fatty acid[c]+sterol[c]	H2O[c] + steryl ester[c] => fatty acid[c] + sterol[c]		(KLMA_30221)	0	1000			kegg.reaction/R02115	Other reactions		Reaction obtained from iOD907
	r_1182	homocitrate[c]<=>homoisocitrate[c]	homocitrate[c] <=> homoisocitrate[c]		(KLMA_30527)	-1000	1000			kegg.reaction/R09720	Other reactions		Reaction obtained from iOD907
	r_1183	isoamyl acetate-hydrolyzing esterase	H2O[c] + isoamyl acetate[c] => acetate[c] + H+[c] + isoamylol[c]		(KLMA_20604)	0	1000				Other reactions		Reaction obtained from Yeast 7.6
	r_1184	isobutyl acetate-hydrolyzing esterase	H2O[c] + isobutyl acetate[c] => acetate[c] + H+[c] + isobutanol[c]		(KLMA_20604)	0	1000				Other reactions		Reaction obtained from Yeast 7.6
	r_1185	L-methionine:thioredoxin-disulfide S-oxidoreductase [L-methionine (R)-S-oxide-forming]	H2O[c] + L-methionine[c] + TRX1 disulphide[c] <=> L-methionine (R)-S-oxide[c] + TRX1[c]	1.8.4.14	(KLMA_40301)	-1000	1000			kegg.reaction/R07608	Other reactions		Reaction obtained from iOD907
	r_1186	L-Serine hydro-lyase (adding homocysteine)	L-serine[c] + selenohomocysteine[c] => H2O[c] + L-selenocystathionine[c]	4.2.1.22	(KLMA_20288)	0	1000			kegg.reaction/R04942	Other reactions		Reaction obtained from KEGG
	r_1187	L-sorbitol dehydrogenase (L-sorbose-producing)	L-glucitol[c] + NAD[c] => H+[c] + L-sorbose[c] + NADH[c]		(KLMA_70044)	0	1000				Other reactions		Reaction obtained from Yeast 7.6
	r_1188	L-Tryptophan:phenylpyruvate aminotransferase	keto-phenylpyruvate[c] + L-tryptophan[c] <=> indole-3-pyruvate[c] + L-phenylalanine[c]	2.6.1.28	(KLMA_60423)	-1000	1000			kegg.reaction/R01376	Other reactions		Reaction obtained from iOD907
	r_1189	Lactose galactohydrolase	H2O[c] + lactose[c] => D-galactose[c] + D-glucose[c]	3.2.1.23;3.2.1.108	(KLMA_30009)	0	1000			kegg.reaction/R01100	Other reactions		Reaction obtained from iOD907
	r_1190	NAD[c]+xylitol[c]<=>D-xylose[c]+H+[c]+NADH[c]	NAD[c] + xylitol[c] <=> D-xylose[c] + H+[c] + NADH[c]		(KLMA_10683)	-1000	1000			kegg.reaction/R09477	Other reactions		Reaction obtained from iOD907
	r_1191	NADH:quinone oxidoreductase	NADH[m] + quinone[m] => H+[m] + hydroquinone[m] + NAD[m]	1.6.5.2	(KLMA_10429) or (KLMA_10695) or (KLMA_10279)	0	1000			kegg.reaction/R07358	Other reactions		Reaction obtained from iOD907
	r_1192	NADH:ubiquinone oxidoreductase	H+[c] + NADH[c] + ubiquinone-6[m] => NAD[c] + ubiquinol-6[m]	1.6.5.3	(KLMA_10695) or (KLMA_10279)	0	1000				Other reactions		Reaction obtained from iOD907
	r_1193	NADH:ubiquinone oxidoreductase	H+[m] + NADH[m] + ubiquinone-6[m] => NAD[m] + ubiquinol-6[m]	1.6.5.3	(KLMA_10695) or (KLMA_10279)	0	1000				Other reactions		Reaction obtained from iOD907
	r_1194	NADPH:quinone oxidoreductase	NADPH[m] + quinone[m] => H+[m] + hydroquinone[m] + NADP(+)[m]	1.6.5.2	(KLMA_10429) or (KLMA_10695) or (KLMA_10279)	0	1000			kegg.reaction/R07359	Other reactions		Reaction obtained from iOD907
	r_1195	nitric oxide, NAD(P)H2:oxygen oxidoreductase	H+[c] + NADH[c] + 2 nitric oxide[c] + 2 oxygen[c] => NAD[c] + 2 nitrate[c]	1.14.12.17	(KLMA_30024)	0	1000			kegg.reaction/R05724	Other reactions		Reaction obtained from iOD907
	r_1196	nitric oxide, NADPH2:oxygen oxidoreductase	H+[c] + NADPH[c] + 2 nitric oxide[c] + 2 oxygen[c] => NADP(+)[c] + 2 nitrate[c]	1.14.12.17	(KLMA_30024)	0	1000			kegg.reaction/R05725	Other reactions		Reaction obtained from iOD907
	r_1197	O-acetyl-L-homoserine:methanethiol 3-amino-3-carboxypropyltransferase;	methanethiol[c] + O-acetyl-L-homoserine[c] => acetate[c] + H+[c] + L-methionine[c]	2.5.1.49	(KLMA_10677)	0	1000			kegg.reaction/R00651	Other reactions		Reaction obtained from iOD907
	r_1198	peroxisomal acyl-CoA thioesterase	H2O[c] + octanoyl-CoA[c] => coenzyme A[c] + H+[c] + octanoate[c]		(KLMA_60086)	0	1000				Other reactions		Reaction obtained from Yeast 7.6
	r_1199	peroxisomal acyl-CoA thioesterase (4:0)	butanoyl-CoA[c] + H2O[c] => butyrate[c] + coenzyme A[c] + H+[c]		(KLMA_60086)	0	1000				Other reactions		Reaction obtained from Yeast 7.6
	r_1200	phosphatidylcholine acylhydrolase	2 H2O[c] + phosphatidylcholine[c] => 2 fatty acid[c] + sn-glycero-3-phosphocholine[c]	3.1.1.5	(KLMA_50177) or (KLMA_10260) or (KLMA_30152)	0	1000			kegg.reaction/R01309	Other reactions		Reaction obtained from iOD907
	r_1201	Propanoate:CoA ligase (AMP-forming)	ATP[c] + coenzyme A[c] + propanoate[c] => AMP[c] + diphosphate[c] + H+[c] + propionyl-CoA[c]	6.2.1.1;6.2.1.17	(KLMA_30602) or (KLMA_50533)	0	1000			kegg.reaction/R00925	Other reactions		Reaction obtained from iOD907
	r_1202	pyruvate carboxy-lyase (acetaldehyde-forming)	H+[c] + pyruvate[c] => acetaldehyde[c] + carbon dioxide[c]	4.1.1.1	(KLMA_60075)	0	1000			kegg.reaction/R00224	Other reactions		Reaction obtained from iOD907
	r_1203	pyruvate:[dihydrolipoyllysine-residue acetyltransferase]-lipoyllysine 2-oxidoreductase (decarboxylating, acceptor-acetylating)	enzyme N6-(lipoyl)lysine[m] + H+[m] + pyruvate[m] => [dihydrolipoyllysine-residue acetyltransferase] S-acetyldihydrolipoyllysine[m] + carbon dioxide[m]	1.2.4.1	(KLMA_20278 and KLMA_20172)	0	1000			kegg.reaction/R01699	Other reactions		Reaction obtained from iOD907
	r_1204	pyruvate:NAD+ 2-oxidoreductase (CoA-acetylating);	coenzyme A[m] + NAD[m] + pyruvate[m] => acetyl-CoA[m] + carbon dioxide[m] + NADH[m]	1.2.4.1;1.8.1.4;2.3.1.12	(KLMA_20278 and KLMA_20172)	0	1000			kegg.reaction/R00209	Other reactions		Reaction obtained from iOD907
	r_1205	S-(hydroxymethyl)glutathione:NADP+ oxidoreductase	NADP(+)[c] + S-(hydroxymethyl)glutathione[c] => NADPH[c] + S-formylglutathione[c]	1.1.1.284	(KLMA_50315) or (KLMA_40624)	0	1000			kegg.reaction/R07140	Other reactions		Reaction obtained from iOD907
	r_1206	S-(hydroxymethyl)glutathione:NADP+ oxidoreductase	NADP(+)[m] + S-(hydroxymethyl)glutathione[m] => NADPH[m] + S-formylglutathione[m]	1.1.1.284	(KLMA_50315) or (KLMA_40624)	0	1000			kegg.reaction/R07140	Other reactions		Reaction obtained from iOD907
	r_1207	S-Adenosyl-L-methionine:2-(3-carboxy-3-aminopropyl)-L-histidine methyltransferase	2-(3-amino-3-carboxypropyl)-L-histidine[c] + S-adenosyl-L-methionine[c] <=> 2-[3-carboxy-3-(methylammonio)propyl]-L-histidine[c] + H+[c] + S-adenosyl-L-homocysteine[c]	2.1.1.98	(KLMA_40290)	-1000	1000			kegg.reaction/R04481	Other reactions		Reaction obtained from iOD907
	r_1208	S-Adenosyl-L-methionine:2-(3-carboxy-3-aminopropyl)-L-histidine methyltransferase	2-[3-carboxy-3-(methylammonio)propyl]-L-histidine[c] + S-adenosyl-L-methionine[c] <=> H+[c] + peptide 2-[3-carboxy-3-(dimethylammonio)propyl]-L-histidine[c] + S-adenosyl-L-homocysteine[c]	2.1.1.98	(KLMA_40290)	-1000	1000			kegg.reaction/R08468	Other reactions		Reaction obtained from iOD907
	r_1209	sn-glycerol 3-phosphate:quinone oxidoreductase	glycerol 3-phosphate[m] + quinone[m] => dihydroxyacetone phosphate[m] + 2 H+[m] + hydroquinone[m]	1.1.5.3	(KLMA_30722)	0	1000			kegg.reaction/R00849	Other reactions		Reaction obtained from iOD907
	r_1210	sn-glycerol 3-phosphate:ubiquinone oxidoreductase	glycerol 3-phosphate[m] + ubiquinone-6[m] => dihydroxyacetone phosphate[m] + ubiquinol-6[m]	1.1.5.3	(KLMA_30722)	0	1000				Other reactions		Reaction obtained from iOD907
	r_1211	Spermidine:eIF5A-lysine 4-aminobutyltransferase (propane-1,3-diamine-forming)	[eIF5A-precursor]-lysine[c] + spermidine[c] => [eIF5A-precursor]-deoxyhypusine[c] + H+[c] + trimethylenediamine[c]	2.5.1.46	(KLMA_70371)	0	1000			kegg.reaction/R05329	Other reactions		Reaction obtained from iOD907
	r_1212	spermidine:NAD+ oxidoreductase	NAD[c] + spermidine[c] <=> dehydrospermidine[c] + 4 H+[c] + NADH[c]	2.5.1.46	(KLMA_70371)	-1000	1000			kegg.reaction/R07477	Other reactions		Reaction obtained from iOD907
	r_1213	squalene synthase	2 farnesyl diphosphate[c] + H+[c] + NADPH[c] <=> 2 diphosphate[c] + NADP(+)[c] + squalene[c]	2.5.1.21	(KLMA_20722)	-1000	1000			kegg.reaction/R06223	Other reactions		Reaction obtained from iOD907
	r_1214	succinate:NAD+ oxidoreductase	fumarate[c] + H+[c] + NADH[c] => NAD[c] + succinate[c]	1.3.1.6	(KLMA_30274)	0	1000			kegg.reaction/R00402	Other reactions		Reaction obtained from iOD907
	r_1215	thiamin diphosphatase	2 H2O[e] + TDP[e] => 3 H+[e] + 2 phosphate[e] + thiamine[e]		(KLMA_20829)	0	1000				Other reactions		Reaction obtained from Yeast 7.6
	r_1216	thiamin phosphatase	H2O[e] + TMP[e] => 2 H+[e] + phosphate[e] + thiamine[e]		(KLMA_20829)	0	1000			kegg.reaction/R02135	Other reactions		Reaction obtained from Yeast 7.6
	r_1217	UDP-glucose:D-glucose-6-phosphate 1-alpha-D-glucosyltransferase	D-glucose 6-phosphate[c] + UDP-D-glucose[c] <=> alpha,alpha-trehalose 6-phosphate[c] + 3 H+[c] + UDP[c]	2.4.1.15	(KLMA_80317)	-1000	1000			kegg.reaction/R00836	Other reactions		Reaction obtained from iOD907
	r_1218	active diffusion: 2-(alpha-hydroxyethyl)thiamine diphosphate [m]=>[c]	2-(alpha-hydroxyethyl)thiamine diphosphate[m] + ATP[m] + H2O[m] => 2-(alpha-hydroxyethyl)thiamine diphosphate[c] + ADP[m] + H+[m] + phosphate[m]		(KLMA_10089) or (KLMA_80021) or (KLMA_30034)	0	1000				Transport reaction (active diffusion)		Reaction obtained from iOD907
	r_1219	active diffusion: 4-aminobenzoate [c]=>[e]	4-aminobenzoate[c] + ATP[c] + H2O[c] => 4-aminobenzoate[e] + ADP[c] + H+[c] + phosphate[c]			0	1000				Transport reaction (active diffusion)		Reaction obtained from iOD907
	r_1220	active diffusion: adenosine [c]=>[e]	adenosine[c] + ATP[c] + H2O[c] => adenosine[e] + ADP[c] + H+[c] + phosphate[c]		(KLMA_20471) or (KLMA_10655) or (KLMA_40244) or (KLMA_40245) or (KLMA_10653)	0	1000				Transport reaction (active diffusion)		Reaction obtained from iOD907
	r_1221	active diffusion: adenosine [e]=>[c]	adenosine[e] + ATP[c] + H2O[c] => adenosine[c] + ADP[c] + H+[c] + phosphate[c]		(KLMA_10655) or (KLMA_40244) or (KLMA_40245) or (KLMA_10653)	0	1000				Transport reaction (active diffusion)		Reaction obtained from iOD907
	r_1222	active diffusion: butanoic acid [c]=>[e]	ATP[c] + butanoic acid[c] + H2O[c] => ADP[c] + butanoic acid[e] + H+[c] + phosphate[c]		(KLMA_20644) or (KLMA_50118) or (KLMA_70191) or (KLMA_10710) or (KLMA_50290)	0	1000				Transport reaction (active diffusion)		Reaction obtained from iOD907
	r_1223	active diffusion: D-glucitol [c]=>[e]	ATP[c] + D-glucitol[c] + H2O[c] => ADP[c] + D-glucitol[e] + H+[c] + phosphate[c]		(KLMA_80322) or (KLMA_30456) or (KLMA_40511) or (KLMA_60198) or (KLMA_70295) or (KLMA_20626) or (KLMA_20193) or (KLMA_80337) or (KLMA_50550) or (KLMA_20424) or (KLMA_10811) or (KLMA_20093) or (KLMA_50087) or (KLMA_10353) or (KLMA_60294) or (KLMA_50195) or (KLMA_20731) or (KLMA_70202) or (KLMA_40309) or (KLMA_40459)	0	1000				Transport reaction (active diffusion)		Reaction obtained from iOD907
	r_1224	active diffusion: D-glucitol [e]=>[c]	ATP[c] + D-glucitol[e] + H2O[c] => ADP[c] + D-glucitol[c] + H+[c] + phosphate[c]		(KLMA_10655) or (KLMA_40244) or (KLMA_40245) or (KLMA_10653)	0	1000				Transport reaction (active diffusion)		Reaction obtained from iOD907
	r_1225	active diffusion: D-mannitol [c]=>[e]	ATP[c] + D-mannitol[c] + H2O[c] => ADP[c] + D-mannitol[e] + H+[c] + phosphate[c]		(KLMA_80322) or (KLMA_30456) or (KLMA_40511) or (KLMA_60198) or (KLMA_70295) or (KLMA_20626) or (KLMA_20193) or (KLMA_80337) or (KLMA_50550) or (KLMA_20424) or (KLMA_10811) or (KLMA_20093) or (KLMA_50087) or (KLMA_10353) or (KLMA_60294) or (KLMA_50195) or (KLMA_20731) or (KLMA_70202) or (KLMA_40309) or (KLMA_40459)	0	1000				Transport reaction (active diffusion)		Reaction added during manual curation
	r_1226	active diffusion: D-mannitol [e]<=>[c]	ATP[c] + D-mannitol[e] + H2O[c] => ADP[c] + D-mannitol[c] + H+[c] + phosphate[c]		(KLMA_10655) or (KLMA_40244) or (KLMA_40245) or (KLMA_10653)	0	1000				Transport reaction (active diffusion)		Reaction added during manual curation
	r_1227	active diffusion: decanoate [c]=>[e]	ATP[c] + decanoate[c] + H2O[c] => ADP[c] + decanoate[e] + H+[c] + phosphate[c]		(KLMA_80322) or (KLMA_30456) or (KLMA_40511) or (KLMA_60198) or (KLMA_70295) or (KLMA_20626) or (KLMA_80337) or (KLMA_50550) or (KLMA_20424) or (KLMA_10811) or (KLMA_20093) or (KLMA_50087) or (KLMA_10353) or (KLMA_60294) or (KLMA_50195) or (KLMA_20731) or (KLMA_70202) or (KLMA_40309) or (KLMA_40459)	0	1000				Transport reaction (active diffusion)		Reaction obtained from iOD907
	r_1228	active diffusion: decanoate [c]=>[m]	ATP[m] + decanoate[c] + H2O[m] => ADP[m] + decanoate[m] + H+[m] + phosphate[m]		(KLMA_10257) or (KLMA_70251) or (KLMA_40573)	0	1000				Transport reaction (active diffusion)		Reaction obtained from iOD907
	r_1229	active diffusion: decanoate [e]=>[c]	ATP[e] + decanoate[e] + H2O[e] => ADP[e] + decanoate[c] + H+[e] + phosphate[e]		(KLMA_80322) or (KLMA_30456) or (KLMA_40511) or (KLMA_60198) or (KLMA_70295) or (KLMA_20626) or (KLMA_80337) or (KLMA_50550) or (KLMA_20424) or (KLMA_10811) or (KLMA_20093) or (KLMA_50087) or (KLMA_10353) or (KLMA_60294) or (KLMA_50195) or (KLMA_20731) or (KLMA_70202) or (KLMA_40309) or (KLMA_40459)	0	1000				Transport reaction (active diffusion)		Reaction obtained from iOD907
	r_1230	active diffusion: decanoate [e]=>[c]	ATP[c] + decanoate[e] + H2O[c] => ADP[c] + decanoate[c] + H+[c] + phosphate[c]		(KLMA_10257) or (KLMA_70251) or (KLMA_40573)	0	1000				Transport reaction (active diffusion)		Reaction obtained from iOD907
	r_1231	active diffusion: decanoate [m]=>[c]	ATP[m] + decanoate[m] + H2O[m] => ADP[m] + decanoate[c] + H+[m] + phosphate[m]		(KLMA_80322) or (KLMA_30456) or (KLMA_40511) or (KLMA_60198) or (KLMA_70295) or (KLMA_20626) or (KLMA_80337) or (KLMA_50550) or (KLMA_20424) or (KLMA_10811) or (KLMA_20093) or (KLMA_50087) or (KLMA_10353) or (KLMA_60294) or (KLMA_50195) or (KLMA_20731) or (KLMA_70202) or (KLMA_40309) or (KLMA_40459)	0	1000				Transport reaction (active diffusion)		Reaction obtained from iOD907
	r_1232	active diffusion: episterol [c]=>[e]	ATP[c] + episterol[c] + H2O[c] => ADP[c] + episterol[e] + H+[c] + phosphate[c]		(KLMA_20644) or (KLMA_50118) or (KLMA_70191) or (KLMA_10710) or (KLMA_50290)	0	1000				Transport reaction (active diffusion)		Reaction added during manual curation
	r_1233	active diffusion: episterol [e]=>[c]	ATP[c] + episterol[e] + H2O[c] => ADP[c] + episterol[c] + H+[c] + phosphate[c]		(KLMA_10655) or (KLMA_40244) or (KLMA_40245) or (KLMA_10653)	0	1000				Transport reaction (active diffusion)		Reaction added during manual curation
	r_1234	active diffusion: ergosta-5,7,22,24(28)-tetraen-3beta-ol [c]=>[e]	ATP[c] + ergosta-5,7,22,24(28)-tetraen-3beta-ol[c] + H2O[c] => ADP[c] + ergosta-5,7,22,24(28)-tetraen-3beta-ol[e] + H+[c] + phosphate[c]		(KLMA_20644) or (KLMA_50118) or (KLMA_70191) or (KLMA_10710) or (KLMA_50290)	0	1000				Transport reaction (active diffusion)		Reaction added during manual curation
	r_1235	active diffusion: ergosta-5,7,22,24(28)-tetraen-3beta-ol [e]=>[c]	ATP[c] + ergosta-5,7,22,24(28)-tetraen-3beta-ol[e] + H2O[c] => ADP[c] + ergosta-5,7,22,24(28)-tetraen-3beta-ol[c] + H+[c] + phosphate[c]		(KLMA_10655) or (KLMA_40244) or (KLMA_40245) or (KLMA_10653)	0	1000				Transport reaction (active diffusion)		Reaction added during manual curation
	r_1236	active diffusion: ergosterol [c]=>[e]	ATP[c] + ergosterol[c] + H2O[c] => ADP[c] + ergosterol[e] + H+[c] + phosphate[c]		(KLMA_20644) or (KLMA_50118) or (KLMA_70191) or (KLMA_10710) or (KLMA_50290)	0	1000				Transport reaction (active diffusion)		Reaction obtained from iOD907
	r_1237	active diffusion: ergosterol [e]=>[c]	ATP[c] + ergosterol[e] + H2O[c] => ADP[c] + ergosterol[c] + H+[c] + phosphate[c]		(KLMA_10655) or (KLMA_40244) or (KLMA_40245) or (KLMA_10653)	0	1000				Transport reaction (active diffusion)		Reaction obtained from iOD907
	r_1238	active diffusion: ethanol [c]=>[e]	ATP[c] + ethanol[c] + H2O[c] => ADP[c] + ethanol[e] + H+[c] + phosphate[c]		(KLMA_20471) or (KLMA_10655) or (KLMA_40244) or (KLMA_40245) or (KLMA_10653)	0	1000				Transport reaction (active diffusion)		Reaction obtained from iOD907
	r_1239	active diffusion: ethanol [e]=>[c]	ATP[c] + ethanol[e] + H2O[c] => ADP[c] + ethanol[c] + H+[c] + phosphate[c]		(KLMA_10655) or (KLMA_40244) or (KLMA_40245) or (KLMA_10653)	0	1000				Transport reaction (active diffusion)		Reaction obtained from iOD907
	r_1240	active diffusion: fecosterol [c]=>[e]	ATP[c] + fecosterol[c] + H2O[c] => ADP[c] + fecosterol[e] + H+[c] + phosphate[c]		(KLMA_20644) or (KLMA_50118) or (KLMA_70191) or (KLMA_10710) or (KLMA_50290)	0	1000				Transport reaction (active diffusion)		Reaction obtained from iOD907
	r_1241	active diffusion: glutathione [m]=>[c]	ATP[m] + glutathione[m] + H2O[m] => ADP[m] + glutathione[c] + H+[m] + phosphate[m]		(KLMA_10506) or (KLMA_10089) or (KLMA_80021) or (KLMA_30034)	0	1000				Transport reaction (active diffusion)		Reaction obtained from iOD907
	r_1242	active diffusion: hexadec-2-enoyl-CoA [m]=>[c]	ATP[m] + H2O[m] + hexadec-2-enoyl-CoA[c] => ADP[m] + H+[m] + hexadec-2-enoyl-CoA[m] + phosphate[m]		(KLMA_20193)	0	1000				Transport reaction (active diffusion)		Reaction obtained from iOD907
	r_1243	active diffusion: histamine [c]=>[e]	ATP[c] + H2O[c] + histamine[c] => ADP[c] + H+[c] + histamine[e] + phosphate[c]		(KLMA_10678) or (KLMA_10655) or (KLMA_10089) or (KLMA_80021) or (KLMA_40244) or (KLMA_40245) or (KLMA_10653) or (KLMA_30034) or (KLMA_80415) or (KLMA_40176)	0	1000				Transport reaction (active diffusion)		Reaction obtained from iOD907
	r_1244	active diffusion: L-arginine [c]=>[e]	ATP[c] + H2O[c] + L-arginine[c] => ADP[c] + H+[c] + L-arginine[e] + phosphate[c]		(KLMA_20471) or (KLMA_10655) or (KLMA_40244) or (KLMA_40245) or (KLMA_10653)	0	1000				Transport reaction (active diffusion)		Reaction obtained from iOD907
	r_1245	active diffusion: L-arginine [e]=>[c]	ATP[c] + H2O[c] + L-arginine[e] => ADP[c] + H+[c] + L-arginine[c] + phosphate[c]		(KLMA_10655) or (KLMA_40244) or (KLMA_40245) or (KLMA_10653)	0	1000				Transport reaction (active diffusion)		Reaction obtained from iOD907
	r_1246	active diffusion: L-asparagine [c]=>[e]	ATP[c] + H2O[c] + L-asparagine[c] => ADP[c] + H+[c] + L-asparagine[e] + phosphate[c]		(KLMA_20471) or (KLMA_10655) or (KLMA_40244) or (KLMA_40245) or (KLMA_10653)	0	1000				Transport reaction (active diffusion)		Reaction obtained from iOD907
	r_1247	active diffusion: L-asparagine [e]=>[c]	ATP[c] + H2O[c] + L-asparagine[e] => ADP[c] + H+[c] + L-asparagine[c] + phosphate[c]		(KLMA_10655) or (KLMA_40244) or (KLMA_40245) or (KLMA_10653)	0	1000				Transport reaction (active diffusion)		Reaction obtained from iOD907
	r_1248	active diffusion: L-citrulline [c]=>[e]	ATP[c] + H2O[c] + L-citrulline[c] => ADP[c] + H+[c] + L-citrulline[e] + phosphate[c]		(KLMA_20471) or (KLMA_10655) or (KLMA_20644) or (KLMA_50118) or (KLMA_70191) or (KLMA_40244) or (KLMA_40245) or (KLMA_10653) or (KLMA_10710) or (KLMA_50290)	0	1000				Transport reaction (active diffusion)		Reaction obtained from iOD907
	r_1249	active diffusion: L-citrulline [e]=>[c]	ATP[c] + H2O[c] + L-citrulline[e] => ADP[c] + H+[c] + L-citrulline[c] + phosphate[c]		(KLMA_10655) or (KLMA_40244) or (KLMA_40245) or (KLMA_10653)	0	1000				Transport reaction (active diffusion)		Reaction obtained from iOD907
	r_1250	active diffusion: L-glutamate [c]=>[e]	ATP[c] + H2O[c] + L-glutamate[c] => ADP[c] + H+[c] + L-glutamate[e] + phosphate[c]		(KLMA_20471) or (KLMA_10655) or (KLMA_40244) or (KLMA_40245) or (KLMA_10653)	0	1000				Transport reaction (active diffusion)		Reaction obtained from iOD907
	r_1251	active diffusion: L-glutamate [e]=>[c]	ATP[c] + H2O[c] + L-glutamate[e] => ADP[c] + H+[c] + L-glutamate[c] + phosphate[c]		(KLMA_10655) or (KLMA_40244) or (KLMA_40245) or (KLMA_10653)	0	1000				Transport reaction (active diffusion)		Reaction obtained from iOD907
	r_1252	active diffusion: L-glutamine [c]=>[e]	ATP[c] + H2O[c] + L-glutamine[c] => ADP[c] + H+[c] + L-glutamine[e] + phosphate[c]		(KLMA_20471) or (KLMA_10655) or (KLMA_40244) or (KLMA_40245) or (KLMA_10653)	0	1000				Transport reaction (active diffusion)		Reaction obtained from iOD907
	r_1253	active diffusion: L-glutamine [e]=>[c]	ATP[c] + H2O[c] + L-glutamine[e] => ADP[c] + H+[c] + L-glutamine[c] + phosphate[c]		(KLMA_10655) or (KLMA_40244) or (KLMA_40245) or (KLMA_10653)	0	1000				Transport reaction (active diffusion)		Reaction obtained from iOD907
	r_1254	active diffusion: L-glycine [c]=>[e]	ATP[c] + H2O[c] + L-glycine[c] => ADP[c] + H+[c] + L-glycine[e] + phosphate[c]		(KLMA_20471) or (KLMA_10655) or (KLMA_40244) or (KLMA_40245) or (KLMA_10653)	0	1000				Transport reaction (active diffusion)		Reaction obtained from iOD907
	r_1255	active diffusion: L-glycine [e]=>[c]	ATP[c] + H2O[c] + L-glycine[e] => ADP[c] + H+[c] + L-glycine[c] + phosphate[c]		(KLMA_10655) or (KLMA_40244) or (KLMA_40245) or (KLMA_10653)	0	1000				Transport reaction (active diffusion)		Reaction obtained from iOD907
	r_1256	active diffusion: L-histidine [c]=>[e]	ATP[c] + H2O[c] + L-histidine[c] => ADP[c] + H+[c] + L-histidine[e] + phosphate[c]		(KLMA_20471) or (KLMA_10678) or (KLMA_10655) or (KLMA_10089) or (KLMA_80021) or (KLMA_40244) or (KLMA_40245) or (KLMA_10653) or (KLMA_30034) or (KLMA_80415) or (KLMA_40176)	0	1000				Transport reaction (active diffusion)		Reaction obtained from iOD907
	r_1257	active diffusion: L-histidine [e]=>[c]	ATP[c] + H2O[c] + L-histidine[e] => ADP[c] + H+[c] + L-histidine[c] + phosphate[c]		(KLMA_10655) or (KLMA_40244) or (KLMA_40245) or (KLMA_10653)	0	1000				Transport reaction (active diffusion)		Reaction obtained from iOD907
	r_1258	active diffusion: L-lysine [c]=>[e]	ATP[c] + H2O[c] + L-lysine[c] => ADP[c] + H+[c] + L-lysine[e] + phosphate[c]		(KLMA_20471) or (KLMA_10655) or (KLMA_40244) or (KLMA_40245) or (KLMA_10653)	0	1000				Transport reaction (active diffusion)		Reaction obtained from iOD907
	r_1259	active diffusion: L-lysine [e]=>[c]	ATP[c] + H2O[c] + L-lysine[e] => ADP[c] + H+[c] + L-lysine[c] + phosphate[c]		(KLMA_10655) or (KLMA_40244) or (KLMA_40245) or (KLMA_10653)	0	1000				Transport reaction (active diffusion)		Reaction obtained from iOD907
	r_1260	active diffusion: L-methionine [c]=>[e]	ATP[c] + H2O[c] + L-methionine[c] => ADP[c] + H+[c] + L-methionine[e] + phosphate[c]		(KLMA_20471) or (KLMA_10655) or (KLMA_20644) or (KLMA_50118) or (KLMA_70191) or (KLMA_40244) or (KLMA_40245) or (KLMA_10653) or (KLMA_10710) or (KLMA_50290)	0	1000				Transport reaction (active diffusion)		Reaction obtained from iOD907
	r_1261	active diffusion: L-methionine [e]=>[c]	ATP[c] + H2O[c] + L-methionine[e] => ADP[c] + H+[c] + L-methionine[c] + phosphate[c]		(KLMA_10655) or (KLMA_40244) or (KLMA_40245) or (KLMA_10653)	0	1000				Transport reaction (active diffusion)		Reaction obtained from iOD907
	r_1262	active diffusion: L-ornithine [c]=>[e]	ATP[c] + H2O[c] + L-ornithine[c] => ADP[c] + H+[c] + L-ornithine[e] + phosphate[c]		(KLMA_20471) or (KLMA_10655) or (KLMA_40244) or (KLMA_40245) or (KLMA_10653)	0	1000				Transport reaction (active diffusion)		Reaction obtained from iOD907
	r_1263	active diffusion: L-ornithine [e]=>[c]	ATP[c] + H2O[c] + L-ornithine[e] => ADP[c] + H+[c] + L-ornithine[c] + phosphate[c]		(KLMA_10655) or (KLMA_40244) or (KLMA_40245) or (KLMA_10653)	0	1000				Transport reaction (active diffusion)		Reaction obtained from iOD907
	r_1264	active diffusion: L-phenylalanine [c]=>[e]	ATP[c] + H2O[c] + L-phenylalanine[c] => ADP[c] + H+[c] + L-phenylalanine[e] + phosphate[c]		(KLMA_20471) or (KLMA_10655) or (KLMA_40244) or (KLMA_40245) or (KLMA_10653)	0	1000				Transport reaction (active diffusion)		Reaction obtained from iOD907
	r_1265	active diffusion: L-phenylalanine [e]=>[c]	ATP[c] + H2O[c] + L-phenylalanine[e] => ADP[c] + H+[c] + L-phenylalanine[c] + phosphate[c]		(KLMA_10655) or (KLMA_40244) or (KLMA_40245) or (KLMA_10653)	0	1000				Transport reaction (active diffusion)		Reaction obtained from iOD907
	r_1266	active diffusion: L-proline [c]=>[e]	ATP[c] + H2O[c] + L-proline[c] => ADP[c] + H+[c] + L-proline[e] + phosphate[c]		(KLMA_20471) or (KLMA_10655) or (KLMA_40244) or (KLMA_40245) or (KLMA_10653)	0	1000				Transport reaction (active diffusion)		Reaction obtained from iOD907
	r_1267	active diffusion: L-proline [e]=>[c]	ATP[c] + H2O[c] + L-proline[e] => ADP[c] + H+[c] + L-proline[c] + phosphate[c]		(KLMA_10655) or (KLMA_40244) or (KLMA_40245) or (KLMA_10653)	0	1000				Transport reaction (active diffusion)		Reaction obtained from iOD907
	r_1268	active diffusion: L-threonine [c]=>[e]	ATP[c] + H2O[c] + L-threonine[c] => ADP[c] + H+[c] + L-threonine[e] + phosphate[c]		(KLMA_20471) or (KLMA_10655) or (KLMA_40244) or (KLMA_40245) or (KLMA_10653)	0	1000				Transport reaction (active diffusion)		Reaction obtained from iOD907
	r_1269	active diffusion: L-threonine [e]=>[c]	ATP[c] + H2O[c] + L-threonine[e] => ADP[c] + H+[c] + L-threonine[c] + phosphate[c]		(KLMA_10655) or (KLMA_40244) or (KLMA_40245) or (KLMA_10653)	0	1000				Transport reaction (active diffusion)		Reaction obtained from iOD907
	r_1270	active diffusion: L-tryptophan [c]=>[e]	ATP[c] + H2O[c] + L-tryptophan[c] => ADP[c] + H+[c] + L-tryptophan[e] + phosphate[c]		(KLMA_20471) or (KLMA_10655) or (KLMA_40244) or (KLMA_40245) or (KLMA_10653)	0	1000				Transport reaction (active diffusion)		Reaction obtained from iOD907
	r_1271	active diffusion: L-tryptophan [e]=>[c]	ATP[c] + H2O[c] + L-tryptophan[e] => ADP[c] + H+[c] + L-tryptophan[c] + phosphate[c]		(KLMA_10655) or (KLMA_40244) or (KLMA_40245) or (KLMA_10653)	0	1000				Transport reaction (active diffusion)		Reaction obtained from iOD907
	r_1272	active diffusion: L-tyrosine [c]=>[e]	ATP[c] + H2O[c] + L-tyrosine[c] => ADP[c] + H+[c] + L-tyrosine[e] + phosphate[c]		(KLMA_20471) or (KLMA_10655) or (KLMA_40244) or (KLMA_40245) or (KLMA_10653)	0	1000				Transport reaction (active diffusion)		Reaction obtained from iOD907
	r_1273	active diffusion: L-tyrosine [e]=>[c]	ATP[c] + H2O[c] + L-tyrosine[e] => ADP[c] + H+[c] + L-tyrosine[c] + phosphate[c]		(KLMA_10655) or (KLMA_40244) or (KLMA_40245) or (KLMA_10653)	0	1000				Transport reaction (active diffusion)		Reaction obtained from iOD907
	r_1274	active diffusion: L-valine [c]=>[e]	ATP[c] + H2O[c] + L-valine[c] => ADP[c] + H+[c] + L-valine[e] + phosphate[c]		(KLMA_20471) or (KLMA_10655) or (KLMA_40244) or (KLMA_40245) or (KLMA_10653)	0	1000				Transport reaction (active diffusion)		Reaction obtained from iOD907
	r_1275	active diffusion: L-valine [e]=>[c]	ATP[c] + H2O[c] + L-valine[e] => ADP[c] + H+[c] + L-valine[c] + phosphate[c]		(KLMA_10655) or (KLMA_40244) or (KLMA_40245) or (KLMA_10653)	0	1000				Transport reaction (active diffusion)		Reaction obtained from iOD907
	r_1276	active diffusion: lanosterol [c]=>[e]	ATP[c] + H2O[c] + lanosterol[c] => ADP[c] + H+[c] + lanosterol[e] + phosphate[c]		(KLMA_20644) or (KLMA_50118) or (KLMA_70191) or (KLMA_10710) or (KLMA_50290)	0	1000				Transport reaction (active diffusion)		Reaction obtained from iOD907
	r_1277	active diffusion: laurate [c]=>[e]	ATP[c] + H2O[c] + laurate[c] => ADP[c] + H+[c] + laurate[e] + phosphate[c]		(KLMA_20644) or (KLMA_50118) or (KLMA_70191) or (KLMA_10710) or (KLMA_50290)	0	1000				Transport reaction (active diffusion)		Reaction obtained from iOD907
	r_1278	active diffusion: myristate [c]=>[e]	ATP[c] + H2O[c] + myristate[c] => ADP[c] + H+[c] + myristate[e] + phosphate[c]		(KLMA_20644) or (KLMA_50118) or (KLMA_70191) or (KLMA_10710) or (KLMA_50290)	0	1000				Transport reaction (active diffusion)		Reaction obtained from iOD907
	r_1279	active diffusion: myristate [c]=>[m]	ATP[m] + H2O[m] + myristate[c] => ADP[m] + H+[m] + myristate[m] + phosphate[m]		(KLMA_10257) or (KLMA_70251) or (KLMA_40573)	0	1000				Transport reaction (active diffusion)		Reaction obtained from iOD907
	r_1280	active diffusion: myristate [m]=>[c]	ATP[m] + H2O[m] + myristate[m] => ADP[m] + H+[m] + myristate[c] + phosphate[m]		(KLMA_80322) or (KLMA_30456) or (KLMA_40511) or (KLMA_60198) or (KLMA_70295) or (KLMA_20626) or (KLMA_80337) or (KLMA_50550) or (KLMA_20424) or (KLMA_10811) or (KLMA_20093) or (KLMA_50087) or (KLMA_10353) or (KLMA_60294) or (KLMA_50195) or (KLMA_20731) or (KLMA_70202) or (KLMA_40309) or (KLMA_40459)	0	1000				Transport reaction (active diffusion)		Reaction obtained from iOD907
	r_1281	active diffusion: myristoyl-CoA [m]=>[c]	ATP[m] + H2O[m] + myristoyl-CoA[c] => ADP[m] + H+[m] + myristoyl-CoA[m] + phosphate[m]		(KLMA_20193)	0	1000				Transport reaction (active diffusion)		Reaction obtained from iOD907
	r_1282	active diffusion: nicotinate [c]=>[e]	ATP[c] + H2O[c] + nicotinate[c] => ADP[c] + H+[c] + nicotinate[e] + phosphate[c]		(KLMA_20471) or (KLMA_10655) or (KLMA_40244) or (KLMA_40245) or (KLMA_10653)	0	1000				Transport reaction (active diffusion)		Reaction obtained from iOD907
	r_1283	active diffusion: nicotinate [e]=>[c]	ATP[c] + H2O[c] + nicotinate[e] => ADP[c] + H+[c] + nicotinate[c] + phosphate[c]		(KLMA_10655) or (KLMA_40244) or (KLMA_40245) or (KLMA_10653)	0	1000				Transport reaction (active diffusion)		Reaction obtained from iOD907
	r_1284	active diffusion: nitric oxide [c]=>[e]	ATP[c] + H2O[c] + nitric oxide[c] => ADP[c] + H+[c] + nitric oxide[e] + phosphate[c]		(KLMA_20471) or (KLMA_10655) or (KLMA_40244) or (KLMA_40245) or (KLMA_10653)	0	1000				Transport reaction (active diffusion)		Reaction obtained from iOD907
	r_1285	active diffusion: nitric oxide [e]=>[c]	ATP[c] + H2O[c] + nitric oxide[e] => ADP[c] + H+[c] + nitric oxide[c] + phosphate[c]		(KLMA_10655) or (KLMA_40244) or (KLMA_40245) or (KLMA_10653)	0	1000				Transport reaction (active diffusion)		Reaction obtained from iOD907
	r_1286	active diffusion: octanoate [c]=>[m]	ATP[m] + H2O[m] + octanoate[c] => ADP[m] + H+[m] + octanoate[m] + phosphate[m]		(KLMA_10257) or (KLMA_70251) or (KLMA_40573)	0	1000				Transport reaction (active diffusion)		Reaction obtained from iOD907
	r_1287	active diffusion: octanoate [m]=>[c]	ATP[m] + H2O[m] + octanoate[m] => ADP[m] + H+[m] + octanoate[c] + phosphate[m]		(KLMA_80322) or (KLMA_30456) or (KLMA_40511) or (KLMA_60198) or (KLMA_70295) or (KLMA_20626) or (KLMA_80337) or (KLMA_50550) or (KLMA_20424) or (KLMA_10811) or (KLMA_20093) or (KLMA_50087) or (KLMA_10353) or (KLMA_60294) or (KLMA_50195) or (KLMA_20731) or (KLMA_70202) or (KLMA_40309) or (KLMA_40459)	0	1000				Transport reaction (active diffusion)		Reaction obtained from iOD907
	r_1288	active diffusion: palmitate [c]=>[e]	ATP[c] + H2O[c] + palmitate[c] => ADP[c] + H+[c] + palmitate[e] + phosphate[c]		(KLMA_20644) or (KLMA_50118) or (KLMA_70191) or (KLMA_10710) or (KLMA_50290)	0	1000				Transport reaction (active diffusion)		Reaction obtained from iOD907
	r_1289	active diffusion: palmitate [c]=>[m]	ATP[m] + H2O[m] + palmitate[c] => ADP[m] + H+[m] + palmitate[m] + phosphate[m]		(KLMA_10257) or (KLMA_70251) or (KLMA_40573)	0	1000				Transport reaction (active diffusion)		Reaction obtained from iOD907
	r_1290	active diffusion: palmitate [m]=>[c]	ATP[m] + H2O[m] + palmitate[m] => ADP[m] + H+[m] + palmitate[c] + phosphate[m]		(KLMA_80322) or (KLMA_30456) or (KLMA_40511) or (KLMA_60198) or (KLMA_70295) or (KLMA_20626) or (KLMA_80337) or (KLMA_50550) or (KLMA_20424) or (KLMA_10811) or (KLMA_20093) or (KLMA_50087) or (KLMA_10353) or (KLMA_60294) or (KLMA_50195) or (KLMA_20731) or (KLMA_70202) or (KLMA_40309) or (KLMA_40459)	0	1000				Transport reaction (active diffusion)		Reaction obtained from iOD907
	r_1291	active diffusion: palmitate [m]=>[c]	ATP[c] + H2O[c] + palmitate[e] => ADP[c] + H+[c] + palmitate[c] + phosphate[c]		(KLMA_20193)	0	1000				Transport reaction (active diffusion)		Reaction obtained from iOD907
	r_1292	active diffusion: palmitoyl-CoA [m]=>[c]	ATP[m] + H2O[m] + palmitoyl-CoA[c] => ADP[m] + H+[m] + palmitoyl-CoA[m] + phosphate[m]		(KLMA_20193)	0	1000				Transport reaction (active diffusion)		Reaction obtained from iOD907
	r_1293	active diffusion: riboflavin [e]=>[c]	ATP[c] + H2O[c] + riboflavin[e] => ADP[c] + H+[c] + phosphate[c] + riboflavin[c]		(KLMA_10655) or (KLMA_40244) or (KLMA_40245) or (KLMA_10653)	0	1000				Transport reaction (active diffusion)		Reaction obtained from iOD907
	r_1294	active diffusion: succinate [c]=>[e]	ATP[c] + H2O[c] + succinate[c] => ADP[c] + H+[c] + phosphate[c] + succinate[e]		(KLMA_20471) or (KLMA_10655) or (KLMA_40244) or (KLMA_40245) or (KLMA_10653)	0	1000				Transport reaction (active diffusion)		Reaction obtained from iOD907
	r_1295	active diffusion: succinate [e]=>[c]	ATP[c] + H2O[c] + succinate[e] => ADP[c] + H+[c] + phosphate[c] + succinate[c]		(KLMA_10655) or (KLMA_40244) or (KLMA_40245) or (KLMA_10653)	0	1000				Transport reaction (active diffusion)		Reaction obtained from iOD907
	r_1296	active diffusion: TDP [m]=>[c]	ATP[m] + H2O[m] + TDP[m] => ADP[m] + H+[m] + phosphate[m] + TDP[c]		(KLMA_10089) or (KLMA_80021) or (KLMA_30034)	0	1000				Transport reaction (active diffusion)		Reaction obtained from iOD907
	r_1297	active diffusion: thiamine [c]=>[e]	ATP[c] + H2O[c] + thiamine[c] => ADP[c] + H+[c] + phosphate[c] + thiamine[e]		(KLMA_10678) or (KLMA_10655) or (KLMA_10089) or (KLMA_80021) or (KLMA_40244) or (KLMA_40245) or (KLMA_10653) or (KLMA_30034) or (KLMA_80415) or (KLMA_40176)	0	1000				Transport reaction (active diffusion)		Reaction obtained from iOD907
	r_1298	active diffusion: trans-tetradec-2-enoyl-CoA [m]=>[c]	ATP[m] + H2O[m] + trans-tetradec-2-enoyl-CoA[c] => ADP[m] + H+[m] + phosphate[m] + trans-tetradec-2-enoyl-CoA[m]		(KLMA_20193)	0	1000				Transport reaction (active diffusion)		Reaction obtained from iOD907
	r_1299	active diffusion: TRX1 [c]=>[m]	ATP[m] + H2O[m] + TRX1[c] => ADP[m] + H+[m] + phosphate[m] + TRX1[m]		(KLMA_10257) or (KLMA_70251) or (KLMA_40573)	0	1000				Transport reaction (active diffusion)		Reaction obtained from iOD907
	r_1300	active diffusion: TRX1 [m]=>[c]	ATP[m] + H2O[m] + TRX1[m] => ADP[m] + H+[m] + phosphate[m] + TRX1[c]		(KLMA_30456) or (KLMA_40511) or (KLMA_60198) or (KLMA_70295) or (KLMA_20626) or (KLMA_80337) or (KLMA_50550) or (KLMA_20424) or (KLMA_10811) or (KLMA_20093) or (KLMA_50087) or (KLMA_10353) or (KLMA_60294) or (KLMA_50195) or (KLMA_20731) or (KLMA_70202) or (KLMA_40309) or (KLMA_40459)	0	1000				Transport reaction (active diffusion)		Reaction obtained from iOD907
	r_1301	active diffusion: TRX1 disulphide [c]=>[m]	ATP[m] + H2O[m] + TRX1 disulphide[c] => ADP[m] + H+[m] + phosphate[m] + TRX1 disulphide[m]		(KLMA_10257) or (KLMA_70251) or (KLMA_40573)	0	1000				Transport reaction (active diffusion)		Reaction obtained from iOD907
	r_1302	active diffusion: TRX1 disulphide [m]=>[c]	ATP[m] + H2O[m] + TRX1 disulphide[m] => ADP[m] + H+[m] + phosphate[m] + TRX1 disulphide[c]		(KLMA_80322) or (KLMA_30456) or (KLMA_40511) or (KLMA_60198) or (KLMA_70295) or (KLMA_20626) or (KLMA_80337) or (KLMA_50550) or (KLMA_20424) or (KLMA_10811) or (KLMA_20093) or (KLMA_50087) or (KLMA_10353) or (KLMA_60294) or (KLMA_50195) or (KLMA_20731) or (KLMA_70202) or (KLMA_40309) or (KLMA_40459)	0	1000				Transport reaction (active diffusion)		Reaction obtained from iOD907
	r_1303	active diffusion: uracil [c]=>[e]	ATP[c] + H2O[c] + uracil[c] => ADP[c] + H+[c] + phosphate[c] + uracil[e]		(KLMA_20471) or (KLMA_10655) or (KLMA_40244) or (KLMA_40245) or (KLMA_10653)	0	1000				Transport reaction (active diffusion)		Reaction obtained from iOD907
	r_1304	active diffusion: uracil [e]=>[c]	ATP[c] + H2O[c] + uracil[e] => ADP[c] + H+[c] + phosphate[c] + uracil[c]		(KLMA_10655) or (KLMA_40244) or (KLMA_40245) or (KLMA_10653)	0	1000				Transport reaction (active diffusion)		Reaction obtained from iOD907
	r_1305	active diffusion: vitamin D2 [c]=>[e]	ATP[c] + H2O[c] + vitamin D2[c] => ADP[c] + H+[c] + phosphate[c] + vitamin D2[e]		(KLMA_20471) or (KLMA_10655) or (KLMA_40244) or (KLMA_40245) or (KLMA_10653)	0	1000				Transport reaction (active diffusion)		Reaction obtained from iOD907
	r_1306	active diffusion: vitamin D2 [e]=>[c]	ATP[c] + H2O[c] + vitamin D2[e] => ADP[c] + H+[c] + phosphate[c] + vitamin D2[c]		(KLMA_10655) or (KLMA_40244) or (KLMA_40245) or (KLMA_10653)	0	1000				Transport reaction (active diffusion)		Reaction obtained from iOD907
	r_1307	active diffusion: vitamin D3 [c]=>[e]	ATP[c] + H2O[c] + vitamin D3[c] => ADP[c] + H+[c] + phosphate[c] + vitamin D3[e]		(KLMA_20644) or (KLMA_50118) or (KLMA_70191) or (KLMA_10710) or (KLMA_50290)	0	1000				Transport reaction (active diffusion)		Reaction obtained from iOD907
	r_1308	active diffusion: zymosterol [c]=>[e]	ATP[c] + H2O[c] + zymosterol[c] => ADP[c] + H+[c] + phosphate[c] + zymosterol[e]		(KLMA_20644) or (KLMA_50118) or (KLMA_70191) or (KLMA_10710) or (KLMA_50290)	0	1000				Transport reaction (active diffusion)		Reaction obtained from iOD907
	r_1309	active diffusion: zymosterol [e]=>[c]	ATP[c] + H2O[c] + zymosterol[e] => ADP[c] + H+[c] + phosphate[c] + zymosterol[c]		(KLMA_10655) or (KLMA_40244) or (KLMA_40245) or (KLMA_10653)	0	1000				Transport reaction (active diffusion)		Reaction obtained from iOD907
	r_1310	symport: (R)-pantothenate, H+ [e]=>[c]	(R)-pantothenate[e] + H+[e] <=> (R)-pantothenate[c] + H+[c]		(KLMA_10635) or (KLMA_60414) or (KLMA_10370) or (KLMA_20826) or (KLMA_20284) or (KLMA_40006) or (KLMA_50121) or (KLMA_50332) or (KLMA_80074) or (KLMA_10475) or (KLMA_50278) or (KLMA_10831) or (KLMA_40019)	-1000	1000				Transport reactions (facilitated diffusion)		Reaction obtained from iOD907
	r_1311	symport: (S)-malate, fumarate [e]<=>[c]	(S)-malate[c] + fumarate[e] <=> (S)-malate[e] + fumarate[c]		(KLMA_30093) or (KLMA_20795)	-1000	1000				Transport reactions (facilitated diffusion)		Reaction obtained from iOD907
	r_1312	symport: (S)-malate, oxaloacetate [e]<=>[c]	(S)-malate[c] + oxaloacetate[e] <=> (S)-malate[e] + oxaloacetate[c]		(KLMA_30093) or (KLMA_20795)	-1000	1000				Transport reactions (facilitated diffusion)		Reaction obtained from iOD907
	r_1313	symport: (S)-malate, succinate [e]<=>[c]	(S)-malate[c] + succinate[e] <=> (S)-malate[e] + succinate[c]		(KLMA_30093) or (KLMA_20795)	-1000	1000				Transport reactions (facilitated diffusion)		Reaction obtained from iOD907
	r_1314	symport: 2 H+, urea [e]<=>[c]	2 H+[e] + urea[e] <=> 2 H+[c] + urea[c]		(KLMA_30305) or (KLMA_40009)	-1000	1000				Transport reactions (facilitated diffusion)		Reaction obtained from Yeast 7.6
	r_1315	symport: 2-oxoglutarate, fumarate [e]<=>[c]	2-oxoglutarate[c] + fumarate[e] <=> 2-oxoglutarate[e] + fumarate[c]		(KLMA_30093) or (KLMA_20795)	-1000	1000				Transport reactions (facilitated diffusion)		Reaction obtained from iOD907
	r_1316	symport: 2-oxoglutarate, oxaloacetate [e]<=>[c]	2-oxoglutarate[c] + oxaloacetate[e] <=> 2-oxoglutarate[e] + oxaloacetate[c]		(KLMA_30093) or (KLMA_20795)	-1000	1000				Transport reactions (facilitated diffusion)		Reaction obtained from iOD907
	r_1317	symport: 2-oxoglutarate, succinate [e]<=>[c]	2-oxoglutarate[c] + succinate[e] <=> 2-oxoglutarate[e] + succinate[c]		(KLMA_30093) or (KLMA_20795)	-1000	1000				Transport reactions (facilitated diffusion)		Reaction obtained from iOD907
	r_1318	symport: 5-aminolevulinate, H+ [e]=>[c]	5-aminolevulinate[e] + H+[e] => 5-aminolevulinate[c] + H+[c]		(KLMA_50040) or (KLMA_70214) or (KLMA_10102) or (KLMA_70424) or (KLMA_80233) or (KLMA_70152) or (KLMA_80122) or (KLMA_40123) or (KLMA_10005) or (KLMA_20833) or (KLMA_50637) or (KLMA_10106) or (KLMA_60074) or (KLMA_10394) or (KLMA_10071) or (KLMA_80054) or (KLMA_30509) or (KLMA_10107) or (KLMA_30073) or (KLMA_30017) or (KLMA_60221) or (KLMA_50232) or (KLMA_30352) or (KLMA_50507) or (KLMA_10532) or…	0	1000				Transport reactions (facilitated diffusion)		Reaction obtained from Yeast 7.6
	r_1319	symport: 8-amino-7-oxononanoate, H+[e]<=>[c]	8-amino-7-oxononanoate[e] + H+[e] <=> 8-amino-7-oxononanoate[c] + H+[c]		(KLMA_50040) or (KLMA_70214) or (KLMA_10102) or (KLMA_70424) or (KLMA_80233) or (KLMA_70152) or (KLMA_80122) or (KLMA_40123) or (KLMA_10005) or (KLMA_20833) or (KLMA_50637) or (KLMA_10106) or (KLMA_60074) or (KLMA_10394) or (KLMA_10071) or (KLMA_80054) or (KLMA_30509) or (KLMA_10107) or (KLMA_30073) or (KLMA_30017) or (KLMA_60221) or (KLMA_50232) or (KLMA_30352) or (KLMA_50507) or (KLMA_10532) or…	-1000	1000				Transport reactions (facilitated diffusion)		Reaction obtained from Yeast 7.6
	r_1320	symport: adenine, H+ [e]=>[c]	adenine[e] + H+[e] => adenine[c] + H+[c]		(KLMA_10836) or (KLMA_70007) or (KLMA_70186) or (KLMA_70462) or (KLMA_80427) or (KLMA_20490)	0	1000				Transport reactions (facilitated diffusion)		Reaction obtained from iOD907
	r_1321	symport: alpha-D-glucose, H+ [e]<=>[c]	alpha-D-glucose[e] + H+[e] <=> alpha-D-glucose[c] + H+[c]		(KLMA_10545) or (KLMA_10546) or (KLMA_10547) or (KLMA_50032) or (KLMA_80389) or (KLMA_70003) or (KLMA_80273) or (KLMA_50360) or (KLMA_50361) or (KLMA_50362) or (KLMA_20402) or (KLMA_20580) or (KLMA_70050) or (KLMA_20830) or (KLMA_30010) or (KLMA_30728) or (KLMA_80005) or (KLMA_20638) or (KLMA_50363) or (KLMA_50364) or (KLMA_60507) or (KLMA_30607) or (KLMA_60180) or (KLMA_70145) or (KLMA_80101)	-1000	1000				Transport reactions (facilitated diffusion)		Reaction obtained from iOD907
	r_1322	symport: beta-alanine, H+ [e]=>[c]	beta-alanine[e] + H+[e] => beta-alanine[c] + H+[c]		(KLMA_50040) or (KLMA_70214) or (KLMA_40123) or (KLMA_10106) or (KLMA_60074) or (KLMA_10394) or (KLMA_10071) or (KLMA_80054) or (KLMA_10107) or (KLMA_30017) or (KLMA_60221) or (KLMA_50232) or (KLMA_30352) or (KLMA_50507) or (KLMA_10532)	0	1000				Transport reactions (facilitated diffusion)		Reaction obtained from iOD907
	r_1323	symport: beta-D-fructose, H+ [e]<=>[c]	beta-D-fructose[e] + H+[e] <=> beta-D-fructose[c] + H+[c]		(KLMA_10545) or (KLMA_10546) or (KLMA_10547) or (KLMA_50032) or (KLMA_80389) or (KLMA_70003) or (KLMA_80273) or (KLMA_50360) or (KLMA_50361) or (KLMA_50362) or (KLMA_20402) or (KLMA_20580) or (KLMA_70050) or (KLMA_20830) or (KLMA_30010) or (KLMA_30728) or (KLMA_80005) or (KLMA_20638) or (KLMA_50363) or (KLMA_50364) or (KLMA_60507) or (KLMA_30607) or (KLMA_60180) or (KLMA_70145) or (KLMA_80101)	-1000	1000				Transport reactions (facilitated diffusion)		Reaction obtained from iOD907
	r_1324	symport: beta-D-glucose, H+ [e]<=>[c]	beta-D-glucose[e] + H+[e] <=> beta-D-glucose[c] + H+[c]		(KLMA_10545) or (KLMA_10546) or (KLMA_10547) or (KLMA_50032) or (KLMA_80389) or (KLMA_70003) or (KLMA_80273) or (KLMA_50360) or (KLMA_50361) or (KLMA_50362) or (KLMA_20402) or (KLMA_20580) or (KLMA_70050) or (KLMA_20830) or (KLMA_30010) or (KLMA_30728) or (KLMA_80005) or (KLMA_20638) or (KLMA_50363) or (KLMA_50364) or (KLMA_60507) or (KLMA_30607) or (KLMA_60180) or (KLMA_70145) or (KLMA_80101)	-1000	1000				Transport reactions (facilitated diffusion)		Reaction obtained from iOD907
	r_1325	symport: biotin H+ [e]=>[c]	biotin[e] + H+[e] => biotin[c] + H+[c]		(KLMA_50278)	0	1000				Transport reactions (facilitated diffusion)		Reaction obtained from Yeast 7.6
	r_1326	symport: cellobiose, H+ [e]<=>[c]	cellobiose[e] + H+[e] <=> cellobiose[c] + H+[c]		(KLMA_10545) or (KLMA_10546) or (KLMA_10547) or (KLMA_50032) or (KLMA_80389) or (KLMA_70003) or (KLMA_50360) or (KLMA_50361) or (KLMA_50362) or (KLMA_20580) or (KLMA_20638) or (KLMA_50363) or (KLMA_50364) or (KLMA_60507) or (KLMA_80101)	-1000	1000				Transport reactions (facilitated diffusion)		Reaction added during manual curation
	r_1327	symport: choline, H+ [e]=>[c]	choline[e] + H+[e] => choline[c] + H+[c]		(KLMA_50040) or (KLMA_70214) or (KLMA_10102) or (KLMA_70424) or (KLMA_80233) or (KLMA_70152) or (KLMA_80122) or (KLMA_40123) or (KLMA_10005) or (KLMA_20833) or (KLMA_50637) or (KLMA_10106) or (KLMA_60074) or (KLMA_10394) or (KLMA_10071) or (KLMA_80054) or (KLMA_30509) or (KLMA_10107) or (KLMA_30073) or (KLMA_30017) or (KLMA_60221) or (KLMA_50232) or (KLMA_30352) or (KLMA_50507) or (KLMA_10532) or…	0	1000				Transport reactions (facilitated diffusion)		Reaction obtained from Yeast 7.6
	r_1328	symport: citrate, H+ [e]=>[c]	citrate[e] + H+[e] => citrate[c] + H+[c]		(KLMA_40419)	0	1000				Transport reactions (facilitated diffusion)		Reaction obtained from iOD907
	r_1329	symport: cytosine, H+ [e]=>[c]	cytosine[e] + H+[e] => cytosine[c] + H+[c]		(KLMA_10836) or (KLMA_70007) or (KLMA_70186) or (KLMA_70462) or (KLMA_80427) or (KLMA_20490)	0	1000				Transport reactions (facilitated diffusion)		Reaction obtained from iOD907
	r_1330	symport: D-alanine, H+ [e]=>[c]	D-alanine[e] + H+[e] => D-alanine[c] + H+[c]		(KLMA_50040) or (KLMA_70214) or (KLMA_10102) or (KLMA_70424) or (KLMA_80233) or (KLMA_70152) or (KLMA_80122) or (KLMA_40123) or (KLMA_10005) or (KLMA_20833) or (KLMA_50637) or (KLMA_10106) or (KLMA_60074) or (KLMA_10394) or (KLMA_10071) or (KLMA_80054) or (KLMA_30509) or (KLMA_10107) or (KLMA_30073) or (KLMA_30017) or (KLMA_60221) or (KLMA_50232) or (KLMA_30352) or (KLMA_50507) or (KLMA_10532) or…	0	1000				Transport reactions (facilitated diffusion)		Reaction obtained from iOD907
	r_1331	symport: D-arabinose, H+ [e]<=>[c]	D-arabinose[e] + H+[e] <=> D-arabinose[c] + H+[c]		(KLMA_10545) or (KLMA_10546) or (KLMA_10547) or (KLMA_50032) or (KLMA_80389) or (KLMA_70003) or (KLMA_80273) or (KLMA_50360) or (KLMA_50361) or (KLMA_50362) or (KLMA_20402) or (KLMA_20580) or (KLMA_70050) or (KLMA_20830) or (KLMA_30010) or (KLMA_30728) or (KLMA_80005) or (KLMA_20638) or (KLMA_50363) or (KLMA_50364) or (KLMA_60507) or (KLMA_30607) or (KLMA_60180) or (KLMA_70145) or (KLMA_80101)	-1000	1000				Transport reactions (facilitated diffusion)		Reaction obtained from iOD907
	r_1332	symport: D-arginine, H+ [e]=>[c]	D-arginine[e] + H+[e] => D-arginine[c] + H+[c]		(KLMA_50040) or (KLMA_70214) or (KLMA_40123) or (KLMA_10005) or (KLMA_20833) or (KLMA_50637) or (KLMA_10106) or (KLMA_60074) or (KLMA_10394) or (KLMA_10071) or (KLMA_80054) or (KLMA_30509) or (KLMA_10107) or (KLMA_30073) or (KLMA_30017) or (KLMA_60221) or (KLMA_50232) or (KLMA_30352) or (KLMA_50507) or (KLMA_10532) or (KLMA_10386) or (KLMA_70384) or (KLMA_80006) or (KLMA_80007)	0	1000				Transport reactions (facilitated diffusion)		Reaction obtained from iOD907
	r_1333	symport: D-arginine, L-lysine [e]=>[c]	D-arginine[e] + L-lysine[e] => D-arginine[c] + L-lysine[c]		(KLMA_10169) or (KLMA_10684)	0	1000				Transport reactions (facilitated diffusion)		Reaction obtained from iOD907
	r_1334	symport: D-fructose, H+ [e]<=>[c]	D-fructose[e] + H+[e] <=> D-fructose[c] + H+[c]		(KLMA_10545) or (KLMA_10546) or (KLMA_10547) or (KLMA_50032) or (KLMA_80389) or (KLMA_70003) or (KLMA_80273) or (KLMA_50360) or (KLMA_50361) or (KLMA_50362) or (KLMA_20402) or (KLMA_20580) or (KLMA_70050) or (KLMA_20830) or (KLMA_30010) or (KLMA_30728) or (KLMA_80005) or (KLMA_20638) or (KLMA_50363) or (KLMA_50364) or (KLMA_60507) or (KLMA_30607) or (KLMA_60180) or (KLMA_70145) or (KLMA_80101)	-1000	1000				Transport reactions (facilitated diffusion)		Reaction obtained from iOD907
	r_1335	symport: D-galactose, H+ [e]<=>[c]	D-galactose[e] + H+[e] <=> D-galactose[c] + H+[c]		(KLMA_10545) or (KLMA_10546) or (KLMA_10547) or (KLMA_50032) or (KLMA_80389) or (KLMA_70003) or (KLMA_80273) or (KLMA_50360) or (KLMA_50361) or (KLMA_50362) or (KLMA_20402) or (KLMA_20580) or (KLMA_70050) or (KLMA_20830) or (KLMA_30010) or (KLMA_30728) or (KLMA_80005) or (KLMA_20638) or (KLMA_50363) or (KLMA_50364) or (KLMA_60507) or (KLMA_30607) or (KLMA_60180) or (KLMA_70145) or (KLMA_80101)	-1000	1000				Transport reactions (facilitated diffusion)		Reaction obtained from iOD907
	r_1336	symport: D-glucitol, H+ [e]<=>[c]	D-glucitol[e] + H+[e] <=> D-glucitol[c] + H+[c]		(KLMA_10545) or (KLMA_10546) or (KLMA_10547) or (KLMA_50032) or (KLMA_80389) or (KLMA_70003) or (KLMA_80273) or (KLMA_50360) or (KLMA_50361) or (KLMA_50362) or (KLMA_20402) or (KLMA_20580) or (KLMA_70050) or (KLMA_20830) or (KLMA_30010) or (KLMA_30728) or (KLMA_80005) or (KLMA_20638) or (KLMA_50363) or (KLMA_50364) or (KLMA_60507) or (KLMA_30607) or (KLMA_60180) or (KLMA_70145) or (KLMA_80101)	-1000	1000				Transport reactions (facilitated diffusion)		Reaction obtained from iOD907
	r_1337	symport: D-glucose, H+ [e]<=>[c]	D-glucose[e] + H+[e] <=> D-glucose[c] + H+[c]		(KLMA_10545) or (KLMA_10546) or (KLMA_10547) or (KLMA_50032) or (KLMA_80389) or (KLMA_70003) or (KLMA_80273) or (KLMA_50360) or (KLMA_50361) or (KLMA_50362) or (KLMA_20402) or (KLMA_20580) or (KLMA_70050) or (KLMA_20830) or (KLMA_30010) or (KLMA_30728) or (KLMA_80005) or (KLMA_20638) or (KLMA_50363) or (KLMA_50364) or (KLMA_60507) or (KLMA_30607) or (KLMA_60180) or (KLMA_70145) or (KLMA_80101)	-1000	1000				Transport reactions (facilitated diffusion)		Reaction obtained from iOD907
	r_1338	symport: D-mannitol, H+ [e]<=>[c]	D-mannitol[e] + H+[e] <=> D-mannitol[c] + H+[c]		(KLMA_10545) or (KLMA_10546) or (KLMA_10547) or (KLMA_50032) or (KLMA_80389) or (KLMA_70003) or (KLMA_80273) or (KLMA_50360) or (KLMA_50361) or (KLMA_50362) or (KLMA_20402) or (KLMA_20580) or (KLMA_70050) or (KLMA_20830) or (KLMA_30010) or (KLMA_30728) or (KLMA_80005) or (KLMA_20638) or (KLMA_50363) or (KLMA_50364) or (KLMA_60507) or (KLMA_30607) or (KLMA_60180) or (KLMA_70145) or (KLMA_80101)	-1000	1000				Transport reactions (facilitated diffusion)		Reaction added during manual curation
	r_1339	symport: D-mannose, H+ [e]<=>[c]	D-mannose[e] + H+[e] <=> D-mannose[c] + H+[c]		(KLMA_10545) or (KLMA_10546) or (KLMA_10547) or (KLMA_50032) or (KLMA_80389) or (KLMA_70003) or (KLMA_80273) or (KLMA_50360) or (KLMA_50361) or (KLMA_50362) or (KLMA_20402) or (KLMA_20580) or (KLMA_70050) or (KLMA_20830) or (KLMA_30010) or (KLMA_30728) or (KLMA_80005) or (KLMA_20638) or (KLMA_50363) or (KLMA_50364) or (KLMA_60507) or (KLMA_30607) or (KLMA_60180) or (KLMA_70145) or (KLMA_80101)	-1000	1000				Transport reactions (facilitated diffusion)		Reaction obtained from iOD907
	r_1340	symport: D-ornithine, H+ [e]=>[c]	D-ornithine[e] + H+[e] => D-ornithine[c] + H+[c]		(KLMA_50040) or (KLMA_70214) or (KLMA_40123) or (KLMA_10106) or (KLMA_60074) or (KLMA_10394) or (KLMA_10071) or (KLMA_80054) or (KLMA_10107) or (KLMA_30073) or (KLMA_30017) or (KLMA_60221) or (KLMA_50232) or (KLMA_30352) or (KLMA_50507) or (KLMA_10532)	0	1000				Transport reactions (facilitated diffusion)		Reaction obtained from iOD907
	r_1341	symport: D-proline, H+ [e]<=>[c]	D-proline[e] + H+[e] <=> D-proline[c] + H+[c]		(KLMA_20258) or (KLMA_60073)	-1000	1000				Transport reactions (facilitated diffusion)		Reaction obtained from iOD907
	r_1342	symport: D-proline, H+ [e]=>[c]	D-proline[e] + H+[e] => D-proline[c] + H+[c]		(KLMA_50040) or (KLMA_70214) or (KLMA_10102) or (KLMA_70424) or (KLMA_80233) or (KLMA_70152) or (KLMA_80122) or (KLMA_40123) or (KLMA_10005) or (KLMA_20833) or (KLMA_50637) or (KLMA_10106) or (KLMA_60074) or (KLMA_10394) or (KLMA_10071) or (KLMA_80054) or (KLMA_30509) or (KLMA_10107) or (KLMA_30073) or (KLMA_30017) or (KLMA_60221) or (KLMA_50232) or (KLMA_30352) or (KLMA_50507) or (KLMA_10532) or…	0	1000				Transport reactions (facilitated diffusion)		Reaction obtained from iOD907
	r_1343	symport: D-ribose, H+ [e]<=>[c]	D-ribose[e] + H+[e] <=> D-ribose[c] + H+[c]		(KLMA_10545) or (KLMA_10546) or (KLMA_10547) or (KLMA_50032) or (KLMA_80389) or (KLMA_70003) or (KLMA_80273) or (KLMA_50360) or (KLMA_50361) or (KLMA_50362) or (KLMA_20402) or (KLMA_20580) or (KLMA_70050) or (KLMA_20830) or (KLMA_30010) or (KLMA_30728) or (KLMA_80005) or (KLMA_20638) or (KLMA_50363) or (KLMA_50364) or (KLMA_60507) or (KLMA_30607) or (KLMA_60180) or (KLMA_70145) or (KLMA_80101)	-1000	1000				Transport reactions (facilitated diffusion)		Reaction obtained from iOD907
	r_1344	symport: D-xylose, H+ [e]<=>[c]	D-xylose[e] + H+[e] <=> D-xylose[c] + H+[c]		(KLMA_10545) or (KLMA_10546) or (KLMA_10547) or (KLMA_50032) or (KLMA_80389) or (KLMA_70003) or (KLMA_80273) or (KLMA_50360) or (KLMA_50361) or (KLMA_50362) or (KLMA_20402) or (KLMA_20580) or (KLMA_70050) or (KLMA_20830) or (KLMA_30010) or (KLMA_30728) or (KLMA_80005) or (KLMA_20638) or (KLMA_50363) or (KLMA_50364) or (KLMA_60507) or (KLMA_30607) or (KLMA_60180) or (KLMA_70145) or (KLMA_80101)	-1000	1000				Transport reactions (facilitated diffusion)		Reaction obtained from iOD907
	r_1345	symport: DL-glutamate, H+ [e]=>[c]	DL-glutamate[e] + H+[e] => DL-glutamate[c] + H+[c]		(KLMA_50040) or (KLMA_70214) or (KLMA_40123) or (KLMA_10005) or (KLMA_20833) or (KLMA_50637) or (KLMA_10106) or (KLMA_60074) or (KLMA_10394) or (KLMA_10071) or (KLMA_80054) or (KLMA_30509) or (KLMA_10107) or (KLMA_30017) or (KLMA_60221) or (KLMA_50232) or (KLMA_30352) or (KLMA_50507) or (KLMA_10532) or (KLMA_10386) or (KLMA_70384) or (KLMA_80006) or (KLMA_80007)	0	1000				Transport reactions (facilitated diffusion)		Reaction obtained from iOD907
	r_1346	symport: ethanolamine, H+ [e]<=>[c]	ethanolamine[e] + H+[e] <=> ethanolamine[c] + H+[c]		(KLMA_50040) or (KLMA_40123) or (KLMA_10394) or (KLMA_10071) or (KLMA_80054) or (KLMA_50232) or (KLMA_10532)	-1000	1000				Transport reactions (facilitated diffusion)		Reaction obtained from iOD907
	r_1347	symport: fumarate, oxaloacetate [e]<=>[c]	fumarate[c] + oxaloacetate[e] <=> fumarate[e] + oxaloacetate[c]		(KLMA_30093) or (KLMA_20795)	-1000	1000				Transport reactions (facilitated diffusion)		Reaction obtained from iOD907
	r_1348	symport: gamma-aminobutyrate, H+ [e]=>[c]	gamma-aminobutyrate[e] + H+[e] => gamma-aminobutyrate[c] + H+[c]		(KLMA_30017) or (KLMA_70384)	0	1000				Transport reactions (facilitated diffusion)		Reaction obtained from Yeast 7.6
	r_1349	symport: glycerol vs H+ [e]=>[c]	glycerol[e] + H+[e] => glycerol[c] + H+[c]		(KLMA_60361)	0	1000				Transport reactions (facilitated diffusion)		Reaction obtained from iOD907
	r_1350	symport: glycerol, H+ [e]<=>[c]	glycerol[e] + H+[e] <=> glycerol[c] + H+[c]		(KLMA_10545) or (KLMA_10546) or (KLMA_10547) or (KLMA_50032) or (KLMA_80389) or (KLMA_70003) or (KLMA_80273) or (KLMA_50360) or (KLMA_50361) or (KLMA_50362) or (KLMA_20402) or (KLMA_20580) or (KLMA_70050) or (KLMA_20830) or (KLMA_30010) or (KLMA_30728) or (KLMA_80005) or (KLMA_20638) or (KLMA_50363) or (KLMA_50364) or (KLMA_60507) or (KLMA_30607) or (KLMA_60180) or (KLMA_70145) or (KLMA_80101)	-1000	1000				Transport reactions (facilitated diffusion)		Reaction obtained from iOD907
	r_1351	symport: guanine, H+ [e]=>[c]	guanine[e] + H+[e] => guanine[c] + H+[c]		(KLMA_10836) or (KLMA_70007) or (KLMA_70186) or (KLMA_70462) or (KLMA_80427) or (KLMA_20490)	0	1000				Transport reactions (facilitated diffusion)		Reaction obtained from iOD907
	r_1352	symport: H+, ammonium [e]<=>[c]	ammonium[e] + H+[e] <=> ammonium[c] + H+[c]		(KLMA_20766) or (KLMA_70289)	-1000	1000				Transport reactions (facilitated diffusion)		Reaction obtained from iOD907
	r_1353	symport: H+, iron [e]=>[c]	H+[e] + iron[e] => H+[c] + iron[c]		(KLMA_40419) or (KLMA_30583) or (KLMA_20690) or (KLMA_40070)	0	1000				Transport reactions (facilitated diffusion)		Reaction obtained from iOD907
	r_1354	symport: H+, L-alanine [e]=>[c]	H+[e] + L-alanine[e] => H+[c] + L-alanine[c]		(KLMA_50040) or (KLMA_70214) or (KLMA_10102) or (KLMA_70424) or (KLMA_80233) or (KLMA_70152) or (KLMA_80122) or (KLMA_40123) or (KLMA_10005) or (KLMA_20833) or (KLMA_50637) or (KLMA_10106) or (KLMA_60074) or (KLMA_10394) or (KLMA_10071) or (KLMA_80054) or (KLMA_30509) or (KLMA_10107) or (KLMA_30073) or (KLMA_80416) or (KLMA_30017) or (KLMA_60221) or (KLMA_50232) or (KLMA_30352) or (KLMA_50507) or…	0	1000				Transport reactions (facilitated diffusion)		Reaction obtained from iOD907
	r_1355	symport: H+, L-arabinose [e]<=>[c]	H+[e] + L-arabinose[e] <=> H+[c] + L-arabinose[c]		(KLMA_10545) or (KLMA_10546) or (KLMA_10547) or (KLMA_50032) or (KLMA_80389) or (KLMA_70003) or (KLMA_80273) or (KLMA_50360) or (KLMA_50361) or (KLMA_50362) or (KLMA_20402) or (KLMA_20580) or (KLMA_70050) or (KLMA_20830) or (KLMA_30010) or (KLMA_30728) or (KLMA_80005) or (KLMA_20638) or (KLMA_50363) or (KLMA_50364) or (KLMA_60507) or (KLMA_30607) or (KLMA_60180) or (KLMA_70145) or (KLMA_80101)	-1000	1000				Transport reactions (facilitated diffusion)		Reaction added during manual curation
	r_1356	symport: H+, L-arginine [e]=>[c]	H+[e] + L-arginine[e] => H+[c] + L-arginine[c]		(KLMA_50040) or (KLMA_70214) or (KLMA_10102) or (KLMA_70152) or (KLMA_80122) or (KLMA_40123) or (KLMA_10005) or (KLMA_20833) or (KLMA_50637) or (KLMA_10106) or (KLMA_60074) or (KLMA_10394) or (KLMA_10071) or (KLMA_80054) or (KLMA_30509) or (KLMA_10107) or (KLMA_30073) or (KLMA_80416) or (KLMA_30017) or (KLMA_60221) or (KLMA_50232) or (KLMA_30352) or (KLMA_50507) or (KLMA_10532) or (KLMA_10386) or…	0	1000				Transport reactions (facilitated diffusion)		Reaction obtained from iOD907
	r_1357	symport: H+, L-asparagine [e]=>[c]	H+[e] + L-asparagine[e] => H+[c] + L-asparagine[c]		(KLMA_50040) or (KLMA_70214) or (KLMA_20681) or (KLMA_10102) or (KLMA_70424) or (KLMA_80233) or (KLMA_70152) or (KLMA_80122) or (KLMA_40123) or (KLMA_10005) or (KLMA_20833) or (KLMA_50637) or (KLMA_10106) or (KLMA_60074) or (KLMA_10394) or (KLMA_10071) or (KLMA_80054) or (KLMA_30509) or (KLMA_10107) or (KLMA_30073) or (KLMA_80416) or (KLMA_30017) or (KLMA_60221) or (KLMA_50232) or (KLMA_30352) or…	0	1000				Transport reactions (facilitated diffusion)		Reaction obtained from iOD907
	r_1358	symport: H+, L-aspartate [e]=>[c]	H+[e] + L-aspartate[e] => H+[c] + L-aspartate[c]		(KLMA_10102) or (KLMA_70152) or (KLMA_80122)	0	1000				Transport reactions (facilitated diffusion)		Reaction obtained from iOD907
	r_1359	symport: H+, L-citrulline [e]=>[c]	H+[e] + L-citrulline[e] => H+[c] + L-citrulline[c]		(KLMA_50040) or (KLMA_70214) or (KLMA_40123) or (KLMA_10106) or (KLMA_60074) or (KLMA_10394) or (KLMA_10071) or (KLMA_80054) or (KLMA_10107) or (KLMA_30017) or (KLMA_60221) or (KLMA_50232) or (KLMA_30352) or (KLMA_50507) or (KLMA_10532)	0	1000				Transport reactions (facilitated diffusion)		Reaction obtained from iOD907
	r_1360	symport: H+, L-cysteine [e]<=>[c]	H+[e] + L-cysteine[e] <=> H+[c] + L-cysteine[c]		(KLMA_10635) or (KLMA_60414) or (KLMA_10370) or (KLMA_20826) or (KLMA_20284) or (KLMA_40006) or (KLMA_50121) or (KLMA_50332) or (KLMA_80074) or (KLMA_10475) or (KLMA_50278) or (KLMA_10831) or (KLMA_40019)	-1000	1000				Transport reactions (facilitated diffusion)		Reaction obtained from iOD907
	r_1361	symport: H+, L-cysteine [e]=>[c]	H+[e] + L-cysteine[e] => H+[c] + L-cysteine[c]		(KLMA_50040) or (KLMA_70214) or (KLMA_10102) or (KLMA_70424) or (KLMA_80233) or (KLMA_70152) or (KLMA_80122) or (KLMA_40123) or (KLMA_10005) or (KLMA_20833) or (KLMA_50637) or (KLMA_10106) or (KLMA_60074) or (KLMA_10394) or (KLMA_10071) or (KLMA_80054) or (KLMA_30509) or (KLMA_10107) or (KLMA_30073) or (KLMA_80416) or (KLMA_30017) or (KLMA_60221) or (KLMA_50232) or (KLMA_30352) or (KLMA_50507) or…	0	1000				Transport reactions (facilitated diffusion)		Reaction obtained from iOD907
	r_1362	symport: H+, L-glutamate [e]=>[c]	H+[e] + L-glutamate[e] => H+[c] + L-glutamate[c]		(KLMA_50040) or (KLMA_70214) or (KLMA_10102) or (KLMA_70152) or (KLMA_80122) or (KLMA_40123) or (KLMA_10106) or (KLMA_60074) or (KLMA_10394) or (KLMA_10071) or (KLMA_80054) or (KLMA_10107) or (KLMA_30017) or (KLMA_60221) or (KLMA_50232) or (KLMA_30352) or (KLMA_50507) or (KLMA_10532)	0	1000				Transport reactions (facilitated diffusion)		Reaction obtained from iOD907
	r_1363	symport: H+, L-glutamine [e]=>[c]	H+[e] + L-glutamine[e] => H+[c] + L-glutamine[c]		(KLMA_50040) or (KLMA_70214) or (KLMA_20681) or (KLMA_10102) or (KLMA_70424) or (KLMA_80233) or (KLMA_70152) or (KLMA_80122) or (KLMA_40123) or (KLMA_10005) or (KLMA_20833) or (KLMA_50637) or (KLMA_10106) or (KLMA_60074) or (KLMA_10394) or (KLMA_10071) or (KLMA_80054) or (KLMA_30509) or (KLMA_10107) or (KLMA_30073) or (KLMA_80416) or (KLMA_30017) or (KLMA_60221) or (KLMA_50232) or (KLMA_30352) or…	0	1000				Transport reactions (facilitated diffusion)		Reaction obtained from iOD907
	r_1364	symport: H+, L-glycine [e]=>[c]	H+[e] + L-glycine[e] => H+[c] + L-glycine[c]		(KLMA_50040) or (KLMA_70214) or (KLMA_10102) or (KLMA_70424) or (KLMA_80233) or (KLMA_70152) or (KLMA_80122) or (KLMA_40123) or (KLMA_10005) or (KLMA_20833) or (KLMA_50637) or (KLMA_10106) or (KLMA_60074) or (KLMA_10394) or (KLMA_10071) or (KLMA_80054) or (KLMA_30509) or (KLMA_10107) or (KLMA_80416) or (KLMA_30017) or (KLMA_60221) or (KLMA_50232) or (KLMA_30352) or (KLMA_50507) or (KLMA_10532) or…	0	1000				Transport reactions (facilitated diffusion)		Reaction obtained from iOD907
	r_1365	symport: H+, L-histidine [e]=>[c]	H+[e] + L-histidine[e] => H+[c] + L-histidine[c]		(KLMA_50040) or (KLMA_70214) or (KLMA_10102) or (KLMA_70424) or (KLMA_80233) or (KLMA_70152) or (KLMA_80122) or (KLMA_40123) or (KLMA_10005) or (KLMA_20833) or (KLMA_50637) or (KLMA_10106) or (KLMA_60074) or (KLMA_10394) or (KLMA_10071) or (KLMA_80054) or (KLMA_30509) or (KLMA_10107) or (KLMA_30073) or (KLMA_80416) or (KLMA_70381) or (KLMA_70382) or (KLMA_70383) or (KLMA_30017) or (KLMA_60221) or…	0	1000				Transport reactions (facilitated diffusion)		Reaction obtained from iOD907
	r_1366	symport: H+, L-isoleucine [e]=>[c]	H+[e] + L-isoleucine[e] => H+[c] + L-isoleucine[c]		(KLMA_20681) or (KLMA_60557)	0	1000				Transport reactions (facilitated diffusion)		Reaction obtained from iOD907
	r_1367	symport: H+, L-leucine [e]=>[c]	H+[e] + L-leucine[e] => H+[c] + L-leucine[c]		(KLMA_50040) or (KLMA_70214) or (KLMA_20681) or (KLMA_10102) or (KLMA_70424) or (KLMA_80233) or (KLMA_70152) or (KLMA_80122) or (KLMA_40123) or (KLMA_10005) or (KLMA_20833) or (KLMA_50637) or (KLMA_10106) or (KLMA_60074) or (KLMA_10394) or (KLMA_10071) or (KLMA_80054) or (KLMA_30509) or (KLMA_10107) or (KLMA_30073) or (KLMA_80416) or (KLMA_30017) or (KLMA_60221) or (KLMA_50232) or (KLMA_30352) or…	0	1000				Transport reactions (facilitated diffusion)		Reaction obtained from iOD907
	r_1368	symport: H+, L-lysine [e]=>[c]	H+[e] + L-lysine[e] => H+[c] + L-lysine[c]		(KLMA_50040) or (KLMA_70214) or (KLMA_10102) or (KLMA_70152) or (KLMA_80122) or (KLMA_40123) or (KLMA_10005) or (KLMA_20833) or (KLMA_50637) or (KLMA_10106) or (KLMA_60074) or (KLMA_10394) or (KLMA_10071) or (KLMA_80054) or (KLMA_30509) or (KLMA_10107) or (KLMA_20366) or (KLMA_30073) or (KLMA_80416) or (KLMA_30017) or (KLMA_60221) or (KLMA_50232) or (KLMA_30352) or (KLMA_50507) or (KLMA_10532) or…	0	1000				Transport reactions (facilitated diffusion)		Reaction obtained from iOD907
	r_1369	symport: H+, L-methionine [e]=>[c]	H+[e] + L-methionine[e] => H+[c] + L-methionine[c]		(KLMA_50040) or (KLMA_70214) or (KLMA_10102) or (KLMA_70424) or (KLMA_80233) or (KLMA_70152) or (KLMA_80122) or (KLMA_40123) or (KLMA_10005) or (KLMA_20833) or (KLMA_50637) or (KLMA_10106) or (KLMA_60074) or (KLMA_10394) or (KLMA_10071) or (KLMA_80054) or (KLMA_30509) or (KLMA_10107) or (KLMA_30073) or (KLMA_80416) or (KLMA_30017) or (KLMA_60221) or (KLMA_50232) or (KLMA_30352) or (KLMA_50507) or…	0	1000				Transport reactions (facilitated diffusion)		Reaction obtained from iOD907
	r_1370	symport: H+, L-ornithine [e]=>[c]	H+[e] + L-ornithine[e] => H+[c] + L-ornithine[c]		(KLMA_50040) or (KLMA_70214) or (KLMA_40123) or (KLMA_10106) or (KLMA_60074) or (KLMA_10394) or (KLMA_10071) or (KLMA_80054) or (KLMA_10107) or (KLMA_30073) or (KLMA_30017) or (KLMA_60221) or (KLMA_50232) or (KLMA_30352) or (KLMA_50507) or (KLMA_10532)	0	1000				Transport reactions (facilitated diffusion)		Reaction obtained from iOD907
	r_1371	symport: H+, L-phenylalanine [e]=>[c]	H+[e] + L-phenylalanine[e] => H+[c] + L-phenylalanine[c]		(KLMA_50040) or (KLMA_70214) or (KLMA_10102) or (KLMA_70424) or (KLMA_80233) or (KLMA_70152) or (KLMA_80122) or (KLMA_40123) or (KLMA_10005) or (KLMA_20833) or (KLMA_50637) or (KLMA_10106) or (KLMA_60074) or (KLMA_10394) or (KLMA_10071) or (KLMA_80054) or (KLMA_30509) or (KLMA_10107) or (KLMA_30073) or (KLMA_80416) or (KLMA_30017) or (KLMA_60221) or (KLMA_50232) or (KLMA_30352) or (KLMA_50507) or…	0	1000				Transport reactions (facilitated diffusion)		Reaction obtained from iOD907
	r_1372	symport: H+, L-proline [e]<=>[c]	H+[e] + L-proline[e] <=> H+[c] + L-proline[c]		(KLMA_20258) or (KLMA_60073)	-1000	1000				Transport reactions (facilitated diffusion)		Reaction obtained from iOD907
	r_1373	symport: H+, L-proline [e]=>[c]	H+[e] + L-proline[e] => H+[c] + L-proline[c]		(KLMA_50040) or (KLMA_70214) or (KLMA_10102) or (KLMA_70424) or (KLMA_80233) or (KLMA_70152) or (KLMA_80122) or (KLMA_40123) or (KLMA_10005) or (KLMA_20833) or (KLMA_50637) or (KLMA_10106) or (KLMA_60074) or (KLMA_10394) or (KLMA_10071) or (KLMA_80054) or (KLMA_30509) or (KLMA_10107) or (KLMA_30073) or (KLMA_80416) or (KLMA_30017) or (KLMA_60221) or (KLMA_50232) or (KLMA_30352) or (KLMA_50507) or…	0	1000				Transport reactions (facilitated diffusion)		Reaction obtained from iOD907
	r_1374	symport: H+, L-selenocysteine [e]=>[c]	H+[e] + L-selenocysteine[e] => H+[c] + L-selenocysteine[c]		(KLMA_50040) or (KLMA_70214) or (KLMA_10102) or (KLMA_70424) or (KLMA_80233) or (KLMA_70152) or (KLMA_80122) or (KLMA_40123) or (KLMA_10005) or (KLMA_20833) or (KLMA_50637) or (KLMA_10106) or (KLMA_60074) or (KLMA_10394) or (KLMA_10071) or (KLMA_80054) or (KLMA_30509) or (KLMA_10107) or (KLMA_30073) or (KLMA_30017) or (KLMA_60221) or (KLMA_50232) or (KLMA_30352) or (KLMA_50507) or (KLMA_10532) or…	0	1000				Transport reactions (facilitated diffusion)		Reaction obtained from iOD907
	r_1375	symport: H+, L-serine [e]=>[c]	H+[e] + L-serine[e] => H+[c] + L-serine[c]		(KLMA_50040) or (KLMA_70214) or (KLMA_10102) or (KLMA_70424) or (KLMA_80233) or (KLMA_70152) or (KLMA_80122) or (KLMA_40123) or (KLMA_10005) or (KLMA_20833) or (KLMA_50637) or (KLMA_10106) or (KLMA_60074) or (KLMA_10394) or (KLMA_10071) or (KLMA_80054) or (KLMA_30509) or (KLMA_10107) or (KLMA_30073) or (KLMA_80416) or (KLMA_30017) or (KLMA_60221) or (KLMA_50232) or (KLMA_30352) or (KLMA_50507) or…	0	1000				Transport reactions (facilitated diffusion)		Reaction obtained from iOD907
	r_1376	symport: H+, L-threonine [e]=>[c]	H+[e] + L-threonine[e] => H+[c] + L-threonine[c]		(KLMA_50040) or (KLMA_70214) or (KLMA_10102) or (KLMA_70424) or (KLMA_80233) or (KLMA_70152) or (KLMA_80122) or (KLMA_40123) or (KLMA_10005) or (KLMA_20833) or (KLMA_50637) or (KLMA_10106) or (KLMA_60074) or (KLMA_10394) or (KLMA_10071) or (KLMA_80054) or (KLMA_30509) or (KLMA_10107) or (KLMA_80416) or (KLMA_30017) or (KLMA_60221) or (KLMA_50232) or (KLMA_30352) or (KLMA_50507) or (KLMA_10532) or…	0	1000				Transport reactions (facilitated diffusion)		Reaction obtained from iOD907
	r_1377	symport: H+, L-tryptophan [e]=>[c]	H+[e] + L-tryptophan[e] => H+[c] + L-tryptophan[c]		(KLMA_50040) or (KLMA_70214) or (KLMA_20681) or (KLMA_10102) or (KLMA_70424) or (KLMA_80233) or (KLMA_70152) or (KLMA_80122) or (KLMA_40123) or (KLMA_10005) or (KLMA_20833) or (KLMA_50637) or (KLMA_10106) or (KLMA_60074) or (KLMA_10394) or (KLMA_10071) or (KLMA_80054) or (KLMA_30509) or (KLMA_10107) or (KLMA_30073) or (KLMA_80416) or (KLMA_30017) or (KLMA_60221) or (KLMA_50232) or (KLMA_30352) or…	0	1000				Transport reactions (facilitated diffusion)		Reaction obtained from iOD907
	r_1378	symport: H+, L-tyrosine [e]=>[c]	H+[e] + L-tyrosine[e] => H+[c] + L-tyrosine[c]		(KLMA_50040) or (KLMA_70214) or (KLMA_20681) or (KLMA_10102) or (KLMA_70424) or (KLMA_80233) or (KLMA_70152) or (KLMA_80122) or (KLMA_40123) or (KLMA_10005) or (KLMA_20833) or (KLMA_50637) or (KLMA_10106) or (KLMA_60074) or (KLMA_10394) or (KLMA_10071) or (KLMA_80054) or (KLMA_30509) or (KLMA_10107) or (KLMA_30073) or (KLMA_80416) or (KLMA_30017) or (KLMA_60221) or (KLMA_50232) or (KLMA_30352) or…	0	1000				Transport reactions (facilitated diffusion)		Reaction obtained from iOD907
	r_1379	symport: H+, L-valine [e]=>[c]	H+[e] + L-valine[e] => H+[c] + L-valine[c]		(KLMA_50040) or (KLMA_70214) or (KLMA_10102) or (KLMA_70424) or (KLMA_80233) or (KLMA_70152) or (KLMA_80122) or (KLMA_40123) or (KLMA_10005) or (KLMA_20833) or (KLMA_50637) or (KLMA_10106) or (KLMA_60074) or (KLMA_10394) or (KLMA_10071) or (KLMA_80054) or (KLMA_30509) or (KLMA_10107) or (KLMA_30073) or (KLMA_80416) or (KLMA_30017) or (KLMA_60221) or (KLMA_50232) or (KLMA_30352) or (KLMA_50507) or…	0	1000				Transport reactions (facilitated diffusion)		Reaction obtained from iOD907
	r_1380	symport: H+, lactose [e]<=>[c]	H+[e] + lactose[e] <=> H+[c] + lactose[c]		(KLMA_10545) or (KLMA_10546) or (KLMA_10547) or (KLMA_50032) or (KLMA_80389) or (KLMA_70003) or (KLMA_80273) or (KLMA_50360) or (KLMA_50361) or (KLMA_50362) or (KLMA_20580) or (KLMA_20830) or (KLMA_30010) or (KLMA_30728) or (KLMA_80005) or (KLMA_20638) or (KLMA_50363) or (KLMA_50364) or (KLMA_60507) or (KLMA_30607) or (KLMA_60180) or (KLMA_70145) or (KLMA_80101)	-1000	1000				Transport reactions (facilitated diffusion)		Reaction obtained from iOD907
	r_1381	symport: H+, maltose [e]<=>[c]	H+[e] + maltose[e] <=> H+[c] + maltose[c]		(KLMA_10545) or (KLMA_10546) or (KLMA_10547) or (KLMA_50032) or (KLMA_80389) or (KLMA_70003) or (KLMA_80273) or (KLMA_50360) or (KLMA_50361) or (KLMA_50362) or (KLMA_20580) or (KLMA_20830) or (KLMA_30010) or (KLMA_30728) or (KLMA_80005) or (KLMA_20638) or (KLMA_50363) or (KLMA_50364) or (KLMA_60507) or (KLMA_30607) or (KLMA_60180) or (KLMA_70145) or (KLMA_80101)	-1000	1000				Transport reactions (facilitated diffusion)		Reaction obtained from Yeast 7.6
	r_1382	symport: H+, myo-inositol [e]<=>[c]	H+[e] + myo-inositol[e] <=> H+[c] + myo-inositol[c]		(KLMA_60055) or (KLMA_10545) or (KLMA_10546) or (KLMA_10547) or (KLMA_50032) or (KLMA_80389) or (KLMA_70003) or (KLMA_80273) or (KLMA_50360) or (KLMA_50361) or (KLMA_50362) or (KLMA_20402) or (KLMA_20580) or (KLMA_70050) or (KLMA_20830) or (KLMA_30010) or (KLMA_30728) or (KLMA_80005) or (KLMA_20638) or (KLMA_50363) or (KLMA_50364) or (KLMA_60507) or (KLMA_30607) or (KLMA_60180) or (KLMA_70145) or…	-1000	1000				Transport reactions (facilitated diffusion)		Reaction obtained from iOD907
	r_1383	symport: H+, phosphate [e]<=>[c]	H+[e] + phosphate[e] <=> H+[c] + phosphate[c]		(KLMA_80389) or (KLMA_80273) or (KLMA_50360) or (KLMA_50361) or (KLMA_50362) or (KLMA_30601) or (KLMA_30672) or (KLMA_50363) or (KLMA_70145)	-1000	1000				Transport reactions (facilitated diffusion)		Reaction obtained from iOD907
	r_1384	symport: H+, phosphate [e]=>[c]	H+[e] + phosphate[e] => H+[c] + phosphate[c]		(KLMA_10155) or (KLMA_60556) or (KLMA_60465)	0	1000				Transport reactions (facilitated diffusion)		Reaction obtained from iOD907
	r_1385	symport: H+, potassium [e]<=>[c]	H+[e] + potassium[e] <=> H+[c] + potassium[c]		(KLMA_60036)	-1000	1000				Transport reactions (facilitated diffusion)		Reaction obtained from Yeast 7.6
	r_1386	symport: H+, pyridoxal [e]=>[c]	H+[e] + pyridoxal[e] => H+[c] + pyridoxal[c]		(KLMA_10836) or (KLMA_70007) or (KLMA_70186) or (KLMA_70462) or (KLMA_80427) or (KLMA_20490)	0	1000				Transport reactions (facilitated diffusion)		Reaction obtained from iOD907
	r_1387	symport: H+, pyridoxal [e]=>[c]	H+[e] + pyridoxine[e] => H+[c] + pyridoxine[c]		(KLMA_10836) or (KLMA_70007) or (KLMA_70186) or (KLMA_70462) or (KLMA_80427) or (KLMA_20490)	0	1000				Transport reactions (facilitated diffusion)		Reaction obtained from iOD907
	r_1388	symport: H+, pyruvate [c]<=>[m]	H+[c] + pyruvate[c] <=> H+[m] + pyruvate[m]		(KLMA_60370)	-1000	1000				Transport reactions (facilitated diffusion)		Reaction obtained from iOD907
	r_1389	symport: H+, pyruvate [e]<=>[c]	H+[e] + pyruvate[e] <=> H+[c] + pyruvate[c]		(KLMA_20258) or (KLMA_60073) or (KLMA_10295) or (KLMA_30310) or (KLMA_70459)	-1000	1000				Transport reactions (facilitated diffusion)		Reaction obtained from iOD907
	r_1390	symport: H+, ribitol [e]<=>[c]	H+[e] + ribitol[e] <=> H+[c] + ribitol[c]		(KLMA_10545) or (KLMA_10546) or (KLMA_10547) or (KLMA_50032) or (KLMA_80389) or (KLMA_70003) or (KLMA_80273) or (KLMA_50360) or (KLMA_50361) or (KLMA_50362) or (KLMA_20402) or (KLMA_20580) or (KLMA_70050) or (KLMA_20830) or (KLMA_30010) or (KLMA_30728) or (KLMA_80005) or (KLMA_20638) or (KLMA_50363) or (KLMA_50364) or (KLMA_60507) or (KLMA_30607) or (KLMA_60180) or (KLMA_70145) or (KLMA_80101)	-1000	1000				Transport reactions (facilitated diffusion)		Reaction added during manual curation
	r_1391	symport: H+, S-adenosyl-L-methionine [e]=>[c]	H+[e] + S-adenosyl-L-methionine[e] => H+[c] + S-adenosyl-L-methionine[c]		(KLMA_50232)	0	1000				Transport reactions (facilitated diffusion)		Reaction obtained from Yeast 7.6
	r_1392	symport: H+, sucrose [e]<=>[c]	H+[e] + sucrose[e] <=> H+[c] + sucrose[c]		(KLMA_10545) or (KLMA_10546) or (KLMA_10547) or (KLMA_50032) or (KLMA_80389) or (KLMA_70003) or (KLMA_80273) or (KLMA_50360) or (KLMA_50361) or (KLMA_50362) or (KLMA_20580) or (KLMA_20638) or (KLMA_50363) or (KLMA_50364) or (KLMA_60507) or (KLMA_80101)	-1000	1000				Transport reactions (facilitated diffusion)		Reaction obtained from iOD907
	r_1393	symport: H+, sulphate [e]=>[c]	H+[e] + sulphate[e] => H+[c] + sulphate[c]		(KLMA_70436) or (KLMA_40147)	0	1000				Transport reactions (facilitated diffusion)		Reaction obtained from iOD907
[truncated: 520 more rows]

## Sheet: METS
#	ID	NAME	UNCONSTRAINED	MIRIAM	COMPOSITION	InChI	COMPARTMENT	REPLACEMENT ID	CHARGE
	(-)-ureidoglycolate[c]	(-)-ureidoglycolate		kegg.compound/C00603	C3H5N2O4		c	s_5157[c]
	(1->3)-beta-D-glucan[c]	(1->3)-beta-D-glucan		chebi/CHEBI:37671;kegg.compound/C00965	(C6H10O5)n		c	s_0002[c]
[truncated: 1,529 more rows]

## Sheet: COMPS
#	ABBREVIATION	NAME	INSIDE	MIRIAM
[truncated: 4 more rows]

[truncated: 2 more sheets: GENES, MODEL]
